# Supplementary material for: Insights into the evolutionary history and widespread occurrence of antheridiogen systems in ferns
Source: New Phytol. 2020 Aug 25;229(1):607–19. doi: 10.1111/nph.16836 (PMC7754499; doi:10.1111/nph.16836)
Supplement: Supplementary file 1 — Tables S1 List of taxa cultivated in this study. Table S2 List of literature used to compile interactions dataset. Table S3 List of antheridiogen interactions between fern taxa (meta‐analysis + cultivation results). Table S4 List of all taxa (meta‐analysis + cultivation results) determined as responsive or not to antheridiogens with additional information for each taxon. Please note: Wiley Blackwell are not responsible for the content or functionality of any Supporting Information supplied by the authors. Any queries (other than missing material) should be directed to the New Phytologist Central Office. [file NPH-229-607-s001.xlsx]

## Sheet: Title
Insights into the evolutionary history and widespread occurrence of antheridiogen systems in ferns
Ondřej Hornych, Weston L. Testo, Emily B. Sessa, James E. Watkins Jr., Courtney E. Campany, Jarmila Pittermann, Libor Ekrt
Accepted in New Phytologist on 21 July 2020

## Sheet: Tab. S1
Hornych et al. 2020 Insights into the evolutionary history and widespread occurrence of antheridiogen systems in ferns
Supporting Information Table S1. List of taxa cultivated in this study.
Taxon	Collectors	Location	Herbarium (according to Index Herbariorum)
Asplenium adiantum-nigrum	Ekrt, Libor	Turkey: Altindere.	CBFS
Asplenium adiantum-nigrum	Ekrt, Libor	Italy: Cardia.	CBFS
Asplenium adiantum-nigrum	Ekrt, Libor	Scotland: Durness.	CBFS
Asplenium adiantum-nigrum	Ekrt, Libor	Serbia: Tekija.	CBFS
Asplenium cuneifolium	Hornych, Ondřej	Czech Republic: Holubov.	CBFS
Asplenium cuneifolium	Hornych, Ondřej	Czech Republic: Holubov.	CBFS
Asplenium cuneifolium	Hornych, Ondřej	Czech Republic: Holubov.	CBFS
Asplenium cuneifolium	Hornych, Ondřej	Czech Republic: Holubov.	CBFS
Asplenium ruta-muraria	Ekrt, Libor	Austria: Thörl.	CBFS
Asplenium ruta-muraria	Hornych, Ondřej	Czech Republic: Kutná Hora.	CBFS
Asplenium septentrionale	Ekrt, Libor	Czech Republic: Rájov.	CBFS
Asplenium septentrionale	Ekrt, Libor	Italy: Cardia.	CBFS
Asplenium septentrionale	Hornych, Ondřej	Czech Republic: Kutná Hora.	CBFS
Dryopteris carthusiana	Ekrt, Libor	Czech Republic: Řídelov.	CBFS
Dryopteris carthusiana	Hornych, Ondřej	Czech Republic: Nové Hrady.	CBFS
Dryopteris carthusiana	Hornych, Ondřej; Ekrt, Libor	Germany: Dittersdorf.	CBFS
Dryopteris carthusiana	Hornych, Ondřej; Ekrt, Libor	Germany: Dittersdorf.	CBFS
Dryopteris caucassica	Ekrt, Libor	Armenia. In cult., L. Ekrt, private garden	CBFS
Dryopteris dilatata	Ekrt, Libor	Czech Republic: Řídelov.	CBFS
Dryopteris dilatata	Hornych, Ondřej	Czech Republic: Cikháj.	CBFS
Dryopteris dilatata	Hornych, Ondřej	Czech Republic: Nové Hrady.	CBFS
Dryopteris dilatata	Hornych, Ondřej; Ekrt, Libor	Germany: Suhl.	CBFS
Dryopteris expansa	Hornych, Ondřej; Ekrt, Libor	Germany: Oberschönau.	CBFS
Dryopteris expansa	Ekrt, Libor	Czech Republic: In cult., L. Ekrt, private garden	CBFS
Dryopteris filix-mas	Hornych, Ondřej; Ekrt, Libor	Germany: Dittersdorf.	CBFS
Dryopteris filix-mas	Ekrt, Libor	Czech Republic: In cult., L. Ekrt, private garden	CBFS
Dryopteris filix-mas	Hornych, Ondřej	Czech Republic: Nové Hrady.	CBFS
Dryopteris filix-mas	Hornych, Ondřej	Czech Republic: Hovězí.	CBFS
Dryopteris oreades	Ekrt, Libor	Scotland. In cult., L. Ekrt, private garden	CBFS
Polystichum setiferum	Ekrt, Libor	Serbia. In cult., L. Ekrt, private garden	CBFS
Adiantum radicans	Watkins, James	Costa Rica: Prov. Heredia. In cult., Colgate University	Living collection, Colgate University
Asplenium auritum	Watkins, James	Costa Rica: Prov. Heredia. In cult., Colgate University	Living collection, Colgate University
Asplenium scolopendrium var. scolopendrium	Testo, Weston	Switzerland: Zurich.	FLAS
Asplenium serratum	Watkins, James	Costa Rica: Prov. Heredia. In cult., Colgate University	Living collection, Colgate University
Blechnum occidentale	Watkins, James	Costa Rica: Prov. Heredia. In cult., Colgate University	Living collection, Colgate University
Blechnum polypodioides	Watkins, James	Costa Rica: Prov. Heredia. In cult., Colgate University	Living collection, Colgate University
Bolbitis portoricensis	Watkins, James	Costa Rica: Prov. Heredia. In cult., Colgate University	Living collection, Colgate University
Campyloneurum aphanophlebium	Watkins, James	Costa Rica: Prov. Heredia. In cult., Colgate University	Living collection, Colgate University
Campyloneurum brevifolium	Watkins, James	Costa Rica: Prov. Heredia. In cult., Colgate University	Living collection, Colgate University
Christella dentata	Watkins, James	Costa Rica: Prov. Heredia. In cult., Colgate University	Living collection, Colgate University
Cibotium menziesii	Watkins, James	Commercial Source. In cult., Colgate University	Living collection, Colgate University
Ctenitis sloanei	Watkins, James	Commercial Source. In cult., Colgate University	Living collection, Colgate University
Cyathea microdonta	Watkins, James	Costa Rica: Prov. Heredia. In cult., Colgate University	Living collection, Colgate University
Cyathea multiflora	Watkins, James	Costa Rica: Prov. Heredia. In cult., Colgate University	Living collection, Colgate University
Davallia fejeensis	Watkins, James	Commercial Source. In cult., Colgate University	Living collection, Colgate University
Diplazium striatastrum	Watkins, James	Costa Rica: Prov. Heredia. In cult., Colgate University	Living collection, Colgate University
Draconopteris draconoptera	Watkins, James	Costa Rica: Prov. Heredia. In cult., Colgate University	Living collection, Colgate University
Elaphoglossum latifolium	Watkins, James	Costa Rica: Prov. Heredia. In cult., Colgate University	Living collection, Colgate University
Elaphoglossum peltatum	Watkins, James	Costa Rica: Prov. Heredia. In cult., Colgate University	Living collection, Colgate University
Equisetum arvense	Watkins, James	In cult., Colgate University and Fairchild Botanical Garden	Living collection, Colgate University
Equisetum fluviatile	Watkins, James	In cult., Colgate University and Fairchild Botanical Garden	Living collection, Colgate University
Equisetum palustre	Watkins, James	In cult., Colgate University and Fairchild Botanical Garden	Living collection, Colgate University
Equisetum sylvaticum	Watkins, James	In cult., Colgate University and Fairchild Botanical Garden	Living collection, Colgate University
Goniopteris curta	Watkins, James	Costa Rica: Prov. Heredia. In cult., Colgate University	Living collection, Colgate University
Goniopteris nicaraguensis	Watkins, James	Costa Rica: Prov. Heredia. In cult., Colgate University	Living collection, Colgate University
Hypoderris brauniana	Watkins, James	Costa Rica: Prov. Heredia. In cult., Colgate University	Living collection, Colgate University
Lomariopsis japurensis	Watkins, James	Costa Rica: Prov. Heredia. In cult., Colgate University	Living collection, Colgate University
Lomariopsis vestita	Watkins, James	Costa Rica: Prov. Heredia. In cult., Colgate University	Living collection, Colgate University
Lygodium japonicum	Watkins, James	USA: Florida.	FLAS
Lygodium microphyllum	Watkins, James	USA: Florida.	FLAS
Macrothelypteris torresiana	Watkins, James	Costa Rica: Prov. Heredia. In cult., Colgate University	Living collection, Colgate University
Meniscium lingulatum	Watkins, James	Costa Rica: Prov. Heredia. In cult., Colgate University	Living collection, Colgate University
Mickelia nicotianifolia	Watkins, James	Costa Rica: Prov. Heredia. In cult., Colgate University	Living collection, Colgate University
Microgramma lycopodioides	Watkins, James	Costa Rica: Prov. Heredia. In cult., Colgate University	Living collection, Colgate University
Zealandia pustulata	Watkins, James	Commercial Source. In cult., Colgate University	Living collection, Colgate University
Nephrolepis biserrata	Watkins, James	Costa Rica: Prov. Heredia. In cult., Colgate University	Living collection, Colgate University
Odontosoria c.f. gymnogrammoides	Watkins, James	Costa Rica: Prov. Heredia. In cult., Colgate University	Living collection, Colgate University
Oleandra articulata	Watkins, James	Costa Rica: Prov. Heredia. In cult., Colgate University	Living collection, Colgate University
Olfersia cervina	Watkins, James	Costa Rica: Prov. Heredia. In cult., Colgate University	Living collection, Colgate University
Osmunda claytoniana	Watkins, James	USA: New York.	Living collection, Bewkes Center, Colgate University
Osmunda regalis	Watkins, James	USA: New York.	Living collection, Bewkes Center, Colgate University
Osmunda cinnamomeum	Watkins, James	USA: New York.	Living collection, Bewkes Center, Colgate University
Parapolystichum excultum	Watkins, James	Costa Rica: Prov. Heredia. In cult., Colgate University	Living collection, Colgate University
Pecluma pectinata	Watkins, James	Costa Rica: Prov. Heredia. In cult., Colgate University	Living collection, Colgate University
Phlebodium pseudoaureum	Watkins, James	Costa Rica: Prov. Heredia. In cult., Colgate University	Living collection, Colgate University
Pityrogramma calomelanos	Watkins, James	Costa Rica: Prov. Heredia. In cult., Colgate University	Living collection, Colgate University
Pleopeltis furfuracea	Watkins, James	Costa Rica: Prov. Heredia. In cult., Colgate University	Living collection, Colgate University
Polybotrya osmundacea	Watkins, James	Costa Rica: Prov. Heredia. In cult., Colgate University	Living collection, Colgate University
Polystichum munitum	Watkins, James	USA: California.	Living collection, Colgate University
Polystichum setiferum	Watkins, James	Commercial Source. In cult., Colgate University	Living collection, Colgate University
Pteris propinqua	Watkins, James	Costa Rica: Prov. Heredia. In cult., Colgate University	Living collection, Colgate University
Saccoloma elegans	Watkins, James	Costa Rica: Prov. Heredia. In cult., Colgate University	Living collection, Colgate University
Saccoloma inaequale	Watkins, James	Costa Rica: Prov. Heredia. In cult., Colgate University	Living collection, Colgate University
Salpichlaena volubilis	Watkins, James	Costa Rica: Prov. Heredia. In cult., Colgate University	Living collection, Colgate University
Serpocaulon triseriale	Watkins, James	Costa Rica: Prov. Heredia. In cult., Colgate University	Living collection, Colgate University
Tectaria heracleifolia	Watkins, James	Costa Rica: Prov. Heredia. In cult., Colgate University	Living collection, Colgate University
Thelypteris kunthii	Watkins, James	Costa Rica: Prov. Heredia. In cult., Colgate University	Living collection, Colgate University
Trichomanes diversifrons	Watkins, James	Costa Rica: Prov. Heredia. In cult., Colgate University	Living collection, Colgate University
Pteridium aqulinum	Testo, Weston	Switzerland, Zurich.	FLAS

## Sheet: Tab. S2
Hornych et al. 2020 Insights into the evolutionary history and widespread occurrence of antheridiogen systems in ferns
Supporting Information Table S2. List of literature used to compile interactions dataset (Tab S3).
Abbreviation	Reference
Atallah et al., 2018	Attalah NM, Viter O, Gaiti F, Tanurdzic M, Banks JA. 2018. Sex determination in Ceratopteris richardii is accompanied by transcriptome changes that drive epigenetic reprogramming of the young gametophyte. G3: Genes, Genomes, Genetics 8: 2205–2214.
Ayrapetov & Ganger, 2009	Ayrapetov A, Ganger MT. 2009. Nutrient levels do not affect male gametophyte induction by antheridiogen in Ceratopteris richardii. American Fern Journal 99: 273–278.
Banks et al., 1993	Banks JA, Hickok L, Webb MA. 1993. The programming of sexual phenotype in the homosporous fern Ceratopteris richardii. International Journal of Plant Sciences 154: 522–534.
Barker & Willmot, 1985	Barker J, Willmot A. 1985. Preliminary studies on the breeding systems of Dryopteris filix-mas (L.) Schott and D. dilatata (Hoffm) A. Gray. Proceedings of the Royal Society of Edinburgh, Section B: Biological Sciences 86: 455–456.
C‍‍hiou, 1996	Chiou W-L. 1996. The biosystematics of pteridophytes: aspects of morphology and reproductive biology of some epiphytic ferns. PhD thesis, Iowa State University, Ames, IA, USA.
C‍‍hiou & Farrar, 1997	Chiou W-L, Farrar DR. 1997. Antheridiogen production and response in Polypodiaceae species. American Journal of Botany 84: 633–640.
C‍‍hiou et al., 1998	Chiou W-L, Farrar DR, Ranker TA. 1998. Gametophyte morphology and reproductive biology in Elaphoglossum. Canadian Journal of Botany 76: 1967–1977.
C‍‍hiou et al., 2002	Chiou W-L, Farrar DR, Ranker TA. 2002. The mating systems of some epiphytic Polypodiaceae. American Fern Journal 92: 65–79.
Corey et al., 1986	Corey EJ, Myers AG, Takahashi N, Yamane H, Schraudolf H. 1986. Constitution of antheridium-inducing factor of Anemia phyllitidis. Tetrahedron Letters 27: 5083–5084.
Cousens, 1979	Cousens MI. 1979. Gametophyte ontogeny, sex expression, and genetic load as measures of population divergence in Blechnum spicant. American Journal of Botany 66: 116–132.
Döpp, 1950	Döpp W. 1950. Eine die Antheridienbildung bei Farnen fördernde Substanz in den Prothallien von Pteridium aquilinum (L.) Kuhn. Berichte der Deutschen Botanischen Gesellschaft 63: 139–147.
Döpp, 1959	Döpp W. 1959. Über eine hemmende und eine fördernde Substanz bei der Antheridienbildung in den Prothallien von Pteridium aquilinum. Berichte der Deutschen Botanischen Gesellschaft 72: 11–24.
Döpp, 1962	Döpp W. 1962. Weitere untersuchungen über die Physiologie der Antheridienbildung bei Pteridium aquilinum. Planta 58: 483–508.
Dubey & Roy, 1985	Dubey JP, Roy SK. 1985. A new antheridiogen from the fern Pityrogramma calomelanos (L.) Link. Proceedings of the Indian Academy of Sciences (Plant Sciences) 95: 173–179.
Emigh & Farrar, 1977	Emigh VD, Farrar DR. 1977. Gemmae: A role in sexual reproduction in the fern genus Vittaria. Science 198: 297–298.
Endo et al., 1972	Endo M, Nakanishi K, Näf U, McKeon W, Walker R. 1972. Isolation of the antheridiogen in Anemia phyllitidis. Physiologia Plantarum 26: 183–185.
Fellenberg-Kressel, 1969	Fellenberg-Kressel M. 1969. Untersuchungen iiber die Archegonien- und Antheridienbildung bei Microlepia speluncae (L.) Moore in Abhangigkeit von inneren und ausseren Faktoren. Flora 160: 14–39.
Fernández et al., 1999	Fernández H, Bertrand AM, Sierra MI, Sánchez-Tamés R. 1999. An apolar GA-like compound responsible for the antheridiogen activity in Blechnum spicant. Plant Growth Regulation 28: 143–144.
Ganger & Sturey, 2012	Ganger M, Sturey T. 2012. Antheridiogen concentration and spore size predict gametophyte size in Ceratopteris richardii. Botany 90: 175–179.
Ganger et al., 2015	Gagner MT, Giouard JA, Smith HA, Bahny B, Ewing SJ. 2015. Antheridiogen and abscisic acid affect conversion and ANI1. Botany 93: 109–116.
Gemmrich, 1986	Gemmrich AR. 1968. Antheridiogenesis in the Fern Pteris vittata II) Hormonal Control of Antheridium Formation. Journal of Plant Physiology 125: 157–166.
Greer & McCarthy, 1997	Greer GK, McCarthy BC. 1997. The antheridiogen neighborhood of Polystichum acrostichoides (Dryopteridaceae) on a native substrate. International Journal of Plant Sciences 158: 764–768.
Haufler & Gastony, 1978	Haufler CH, Gastony GJ. 1978. Antheridiogen and the breeding system in the fern genus Bommeria. Canadian Journal of Botany 56: 1594–1601.
Haufler & Ranker, 1985	Haufler CH, Ranker TA. 1985. Differential antheridiogen response and evolutionary mechanisms in Cystopteris. American Journal of Botany 72: 659–665.
Haufler & Welling, 1994	Haufler CH, Welling CB. 1994. Antheridiogen, dark spore germination, and outcrossing mechanisms in Bommeria (Adiantaceae). American Journal of Botany 81: 616–621.
Hickok, 1983	Hickok LG. 1983. Abscisic acid blocks antheridiogen-induced antheridium formation in gametophytes of the fern Ceratopteris. Canadian Journal of Botany 61: 888–892.
Hickok et al., 1995	Hickok LG, Warne TR, Fribourg RS. 1995. The biology of the fern Ceratopteris and its uses as a model system. International Journal of Plant Sciences 156: 332–345.
Hollingsworth et al., 2012	Hollingsworth SN, Andres EA, Greer GK. 2012. Pheromonal interactions among gametophytes of Osmundastrum cinnamomeum and the origins of antheridiogen systems in leptosporangiate ferns. International Journal of Plant Sciences 173: 382–390.
Hornych et al.	This abbretiation refers to the results of cultivation presented in this paper.
Jiménez et al., 2008	Jiménez A, Quintanilla LG, Pajarón S, Pangua E. 2008. Reproductive and competitive interactions among gametophytes of the allotetraploid fern Dryopteris corleyi and its two diploid parents. Annals of Botany 102: 353–359.
Kaźmierczak, 2019	Kaźmierczak A. 2019. Fluctuations in cell cycle, morphology and metabolism of Anemia phyllitidis gametophytes are the most important hallmarks of GA3-induced antheridiogenesis Micron 121: 66–76.
Kirkpatrick & Soltis, 1992	Kirkpatrick REB, Soltis PS. 1992. Antheridiogen production and response in Gymnocarpium dryopteris ssp. disjunctum. Plant Species Biology 7: 1–9.
Klekowski & Lloyd, 1968	Klekowski EJ, Lloyd RM. 1968. Reproductive biology of the Pteridophyta 1. General considerations and a study of Onoclea sensibilis L. Botanical Journal of the Linnean Society 60: 315–324.
Lloyd, 1975	Lloyd RM, Gregg TL. 1975. Reproductive biology and gametophyte morphology of Acrostichum danaeifolium from Mexico. American Fern Journal 65: 105–120.
Menéndez et al., 2006	Menéndez V, Revilla MA, Bernard P, Gotor V, Fernández H. 2006. Gibberellins and antheridiogen on sex in Blechnum spicant L. Plant Cell Reports 25: 1104–1110.
Menéndez et al., 2009	Menéndez V, Revilla MA, Fal MA, Fernández H. 2009. The effect of cytokinins on growth and sexual organ development in the gametophyte of Blechnum spicant L. Plant Cell, Tissue and Organ Culture 96: 245–250.
Näf, 1956	Näf U. 1956. The demonstration of a factor concerned with the initiation of antheridia in polypodiaceous ferns. Growth 20: 91–105.
Näf, 1958	Näf U. 1958. On the physiology of antheridium formation in the Bracken Fern [Pteridium aquilinum (L) Kuhn]. Physiologia Plantarum 11: 728–746.
Näf, 1959	Näf U. 1959. Control of antheridium formation in the fern species Anemia phyllitidis. Nature 184: 798–800.
Näf, 1966	Näf U. 1966. On dark-germination and antheridium formation in Anemia phyllitidis. Physiologia Plantarum 19: 1079–1088.
Näf, 1968	Näf U. 1968. On separation and identity of fern antheridiogens. Plant Cell Physiology 9: 27–33.
Naf & Trager, 1960	Näf U, Trager W. 1960. On the control of antheridium formation in the fern species Lygodium japonicum. Experimental Biology and Medicine 105: 82–86.
Näf et al., 1969	Näf U, Sullivan J, Cummins M. 1969. New antheridiogen from the fern Onoclea sensibilis. Science 163: 1357–1358.
Näf et al., 1975	Näf U, Nakanishi K, Endo M. 1975. On the physiology and chemistry of fern antheridiogens. Botanical Reviews 41: 315–359.
Nakanishi et al., 1971	Nakanishi K, Endo M, Näf U, Johnson LR. 1971. Structure of the antheridium-inducing factor of the fern Anemia phyllitidis. Journal of the American Chemical Society 93: 5579–5581.
Nester & Coolbaugh, 1986	Nester JE, Coolbaugh RC. 1986. Factors influencing spore germination and early gametophyte development in Anemia mexicana and Anemia phyllitidis. Plant Physiology 82: 230–235.
Nester & Schedlbauer, 1982	Nester JE, Schedlbauer MD. 1982. Antheridiogen activity of Anemia mexicana. Canadian Journal of Botany 60: 1606–1610.
Nester-Hudson et al., 1997	Nester-Hudson JE, Ladas C, McClurd A. 1997. Gametophyte development and antheridiogen activity in Thelypteris ovata var. lindheimeri. American Fern Journal 87: 131–142.
Pajarón et al., 1999	Pajarón S, Pangua E, Gárcia-Álvarez L. 1999. Sexual expression and genetic diversity in populations of Cryptogramma crispa (Pteridaceae) American Journal of Botany 86: 964–973.
Pajarón et al., 2015	Pajarón S; Pangua E; Quintanilla LG; Jiménez A. 2015. Influence of water availability on gender determination of gametophytes in a diploid–polyploid complex of a xerophytic fern genus. Aob PLANTS 7: plv047.
Pangua et al., 2003	Pangua E, Quintanilla LG, Sancho A, Pajarón S. 2003. A comparative study of the gametophytic generation in the Polystichum aculeatum group (Pteridophyta). International Journal of Plant Sciences 164: 295–303.
Prada et al., 2008	Prada C, Moreno V, y Galán JMG. 2008. Gametophyte development, sex expression and antheridiogen system in Pteris incompleta Cav. (Pteridaceae). American Fern Journal 98: 14–25.
Quintanilla et al., 2005	Quintanilla LG, Pangua E, Amigo J, Pajarón S. 2005. Comparative study of the sympatric ferns Culcita macrocarpa and Woodwardia radicans: sexual phenotype. Flora 200: 187–194.
Quintanilla et al., 2007	Quintanilla LG, de Soto L, Jiménez A, Méndez M. 2007. Do antheridiogens act via gametophyte size? A study of Woodwardia radicans (Blechnaceae). American Journal of Botany 94: 986–990.
Ranker, 1987	Ranker TA. 1987. Experimental systematics and population biology of the fern genera Hemionitis and Gymnopteris with reference to Bommeria. PhD thesis, University of Kansas, Lawrence, KS, USA.
Ranker et al., 1996	Ranker TA, Gemmill CEC, Trapp PG, Hambleton A, Ha K. 1996. Population genetics and reproductive biology of lava–flow colonising species of Hawaiian Sadleria (Blechnaceae). In: Camus JM, Gibby M, Johns RJ, eds. Pteridology in Perspective. London, UK: Royal Botanic Gardens, Kew, 581–598.
Scott & Hickok, 1987	Scott RJ, Hickok LG. 1987. Genetic analysis of antheridiogen sensitivity in Ceratopteris richardii. American Journal of Botany 74: 1872–1877.
Schedlbauer, 1974	Schedlbauer MD. 1974. Biological specificity of the antheridiogen from Ceratopteris thalictroides (L.) Brongn. Planta 116: 39–43.
Schedlbauer, 1976	Schedlbauer MD. 1976. Specificity of the antheridiogen from Ceratopteris thalictroides (L.) Brongn. Plant Physiology 57: 666–669.
Schedlbauer & Klekowski, 1972	Schedlbauer MD, Klekowski EJ. 1972. Antheridogen activity in the fern Ceratopteris thalictroides (L.) Brongn. Botanical Journal of the Linnean Society 65: 399–413.
Schneller, 1979	Schneller JJ. 1979. Biosystematic investigations on the lady fern (Athyrium filix-femina). Plant Systematics and Evolution 132: 255–277
Schneller, 1981	Schneller JJ. 1981. Bemerkungen zur Biologie der Wurmfarngruppe. Farnblätter 7: 9–17.
Schneller, 1988	Schneller JJ. 1988. Spore bank, dark germination and gender determination in Athyrium and Dryopteris: results and implications for population biology of Pteridophyta. Botanica Helvetica 98: 77–86.
Schneller & Hess, 1995	Schneller JJ, Hess A. 1995. Antheridiogen system in the fern Asplenium ruta-muraria (Aspleniaceae: Pteridophyta) Fern Gazette 15: 64–70.
Schraudolf, 1962	Schraudolf H. 1962. Die Wirkung von Phytohormonen auf Keimung und Entwicklung von Farnprotballien. 1. Auslosung der Antheridienbildung mid Dunkelkeiniung bei Schizaeaceen durch Gibberellinsiiure. Biologisches Zentralblatt 81: 731–740.
Schraudolf, 1964	Schraudolf H. 1964. Relative activity of the gibberellins in the antheridium induction in Anemia phyllitidis. Nature 201: 98–99.
Schraudolf, 1966a	Schraudolf H. 1966a. Die Wirkung von Phytohormonen auf Keimung und Entwicklung von Farnprothallien. II. Analyse der Wechselbeziehung zwischen Gibberellin-Konzentration, Antheridienbildung und physiologischem Alter der Prothalliumzellen in Anemia phyllitidis. Planta 68: 335–352.
Schraudolf, 1966b	Schraudolf H. 1966b. Die Wirkung von Phytohormonen auf Keimung und Entwicklung von Farnprothallien. IV. Die Wirkung von unterschiedlichen Gibberellinen und von Allo-Gibberinsäure auf die Auslösung der Antheridienbildung bei Anemia phyllitidis L. und einigen Polypodiaceen. Plant and Cell 7: 277–289.
Stevens & Werth, 1999	Stevens RD, Werth CR. 1999. Interpopulational comparison of dose-mediated antheridiogen response in Onoclea sensibilis. American Fern Journal 89: 221–231.
Sugai et al., 1987	Sugai M, Nakamura K, Yamane H, Sato Y, Takahashi N. 1987. Effects of gibberellins and their methyl esters on dark germination and antheridium formation in Lygodium japonicum and Anemia phyllitidis. Plant Cell Physiology 28: 199–202.
Takeno & Furuya 1975	Takeno K, Furuya M. 1975. Bioassay of antheridiogen in Lygodium japonicum. Development Growth and Differentiation 17: 43344.
Takeno & Furuya 1977	Takeno K, Furuya M. 1977. Inhibitory effect of gibberelins on archegonial differentiation in Lygodium japonicum. Physiologia Plantarum 39: 135–138.
Takeno et al., 1979	Takeno K, Furuya M, Yamane H, Takahashi N. 1979. Evidence for naturally occuring inhibitors of archegonial differentiation in Lygodium japonicum. Physiologia Plantarum 45: 305–310.
Takeno & Furuya 1980	Takeno K, Furuya M. 1980. Sexual differentiation in population of prothallia in Lygodium japonicum. Botanical magazine, Tokyo 93: 67–76.
Takeno & Furuya 1987	Takeno K, Furuya M. 1987. Sporophyte formation in experimentally-induced unisexual female and bisexual gametophytes of Lygodium japonicum. Botanical magazine, Tokyo 100: 37–41.
Testo et al., 2014	Testo WL, Grasso MS, Barrington DS. 2014. Beyond antheridiogens: chemical competition between gametophytes of Polypodium appalachianum and Polypodium virginianum. The Journal of the Torrey Botanical Society 141: 302–312.
Testo et al., 2015	Testo WL, Watkins JE, Barrington DS. 2015. Dynamics of asymmetrical hybridization in North American wood ferns: reconciling patterns of inheritance with gametophyte reproductive biology. New Phytologist 206: 785–795.
Tryon & Vitale, 1977	Tryon RM, Vitale G. 1977. Evidence for antheridogen production and its mediation of a mating system in natural populations of fern gametophytes. Botanical Journal of the Linnean Society 74: 243–249.
Valledor et al., 2014	Valledor L, Menéndez, V, Canal MJ, Revilla A, Fernández H. 2014. Proteomic approaches to sexual development mediated by antheridiogen in the fern Blechnum spicant L. Proteomics 14: 2061–2071.
Voeller, 1964	Voeller BR. 1964. Antheridiogens in ferns. In: Regulateurs naturels de la croissance vegetale. Gif s/Yvette, Paris, France, 665–684.
Warne et al., 1988	Warne TR, Hickok LG, Scott RJ. 1988. Characterization and genetic analysis of antheridiogen-insensitive mutants in the fern Ceratopteris. Botanical Journal of the Linnean Society 96: 371–379.
Weinberg & Voeller, 1969	Weinberg ES, Voeller BR. 1969. External factors inducing germination of fern spores. American Fern Journal 59: 153–167.
Welling & Haufler, 1993	Welling CB, Haufler CH. 1993. Antheridiogen and its puzzling effects on Polypodium australe. American Journal of Botany 8: 113.
Whittier, 1968	Whittier DP. 1968. Rate of gametophyte maturation in sexual and apogamous forms of Pellaea glabella. American Fern Journal 58: 12–19.
Wynne et al., 1998	Wynne G, Mander LN, Goto N, Yamane H, Omori T. 1998. Gibberelin A117 methyl ester, a new antheridiogen from Lygodium circinnatum. Phytochemistry 49: 1837–1840.
Yamane et al., 1987	Yamane H, Nohara K, Takahashi N, Schraudolf H. 1987. Identification of antheridic acid as an antheridiogen in Anemia rotundifolia and Anemia flexuosa. Plant and Cell Physiology 28: 1203–1207.
Yamane et al., 1988	Yamane H, Satoh Y, Nohara K, Makayama M, Murofushi N, Takahashi N, Takeno K, Furuya M, Furber M, Mander LN. 1988. The methyl ester of a new gibberellin, GA73: The principal antheridiogen in Lygodium japonicum. Tetrahedron Letters 29: 3959–3962.
Yamauchi et al., 1996	Yamauchi T, Oyama N, Yamane H, Murofushi N, Schraudolf H, Pour M, Furber M, Mander LN. 1996. Identification of antheridiogen in Lygodium circinatum and Lygodium flexuosum. Plant Physiology 111: 741–745.
Yatskievych, 1993	Yatskievych G. 1993. Antheridiogen response in Phanerophlebia and related fern genera. American Fern Journal 83: 30–36.

## Sheet: Tab. S3
Hornych et al. 2020 Insights into the evolutionary history and widespread occurrence of antheridiogen systems in ferns
Supporting Information Table S3. List of antheridiogen interactions between fern taxa (meta-analysis + cultivation results). References found in Tab. S2. Hornych et al. refers to the results of this study. Light response refers to precocious formation of antheridia in light-grown gametophytes exposed to antheridiogens. Dark response refers to germination in darkness caused by antheridiogens.
Taxon influenced	Taxon influencing	Response	Reference	Light	Dark	Notes
Acrostichum danaeifolium	Acrostichum danaeifolium	No	Lloyd, 1975	Yes	No
Adiantum hispidulum	Pteris vittata	No	Gemmrich, 1986	Yes	No
Adiantum pedatum	Gibberelin	No	Voeller, 1964; Weinberg & Voeller, 1969	Yes	Yes	Tested in light (Voeller, 1964); tested in darkness (Weinberg & Voeller, 1969)
Adiantum pedatum	Pteridium aquilinum	Yes	Voeller, 1964	Yes	No
Adiantum polyphyllum	Pteris vittata	No	Gemmrich, 1986	Yes	No
Adiantum radicans	Adiantum radicans	Yes	Hornych et al.	Yes	No
Adiantum radicans	Pteridium aquilinum	Yes	Hornych et al.	Yes	No
Adiantum tenerum "Scutum Roseum"	Pteris vittata	Yes	Gemmrich, 1986	Yes	No
Adiantum trapeziforme	Pteris vittata	Yes	Gemmrich, 1986	Yes	No
Aglaomorpha meyeniana	Pteridium aquilinum	Yes	Näf, 1966	Yes	No	Requires very high concentrations
Anemia collina	Anemia phyllitidis	Yes	Weinberg & Voeller, 1969	No	Yes
Anemia collina	Gibberelin	Yes	Weinberg & Voeller, 1969	No	Yes
Anemia flexuosa	Anemia hirsuta	Yes	Yamane et al., 1987	Yes	Yes	Noted as result of preliminary study
Anemia flexuosa	Anemia phyllitidis	Yes	Yamane et al., 1987	Yes	Yes
Anemia flexuosa	Anemia rotundifolia	Yes	Yamane et al., 1987	Yes	Yes	Noted as result of preliminary study
Anemia flexuosa	Pteris vittata	No	Gemmrich, 1986	Yes	No
Anemia hirsuta	Anemia phyllitidis	Yes	Weinberg & Voeller, 1969	No	Yes
Anemia hirsuta	Gibberelin	Yes	Weinberg & Voeller, 1969	No	Yes
Anemia mexicana	Anemia mexicana	Yes	Nester & Schedlbauer, 1982; Nester & Coolbaugh, 1986	Yes	Yes
Anemia mexicana	Anemia phyllitidis	Yes	Nester & Coolbaugh, 1986	No	Yes
Anemia mexicana	Gibberelin	Yes	Nester & Coolbaugh, 1986	Yes	Yes
Anemia phyllitidis	Anemia flexuosa	Yes	Yamane et al., 1987	Yes	Yes	Noted as result of preliminary study
Anemia phyllitidis	Anemia mexicana	Yes	Nester & Schedlbauer, 1982; Nester & Coolbaugh, 1986	No	Yes	Nester & Schedlbauer, 1982 - Not tested in light due to methods (did not germinate at all under white light)
Anemia phyllitidis	Anemia phyllitidis	Yes	Näf, 1959; Schraudolf, 1962; Näf, 1966; Näf, 1968; Weinberg & Voeller, 1969; Nakanishi et al., 1971; Endo et al., 1972; Schedlbauer, 1974; Schedlbauer, 1976; Haufler & Gastony, 1978; Corey et al., 1986; Nester & Coolbaugh, 1986; Yamane et al., 1987	Yes	Yes	Tested in light (Näf, 1959; Schraudolf, 1962; Näf, 1966; Näf, 1968; Endo et al., 1972; Haufler & Gastony, 1978; Corey et al., 1986; Yamane et al., 1987 ); tested in darkness (Schraudolf, 1962; Näf, 1966; Weinberg & Voeller, 1969; Endo et al., 1972; Corey et al., 1986; Nester & Coolbaugh, 1986; Yamane et al., 1987 ); Corey et al., 1986 - "details will be given in a separate paper"
Anemia phyllitidis	Anemia rotundifolia	Yes	Yamane et al., 1987	Yes	Yes	Noted as result of preliminary study
Anemia phyllitidis	Ceratopteris thalictroides	No	Schedlbauer, 1974; Schedlbauer, 1976	Yes	Yes	Tested in light (Schedlbauer, 1974; Schedlbauer, 1976); tested in darkness (Schedlbauer, 1976)
Anemia phyllitidis	Gibberelin	Yes	Voeller, 1964; Schraudolf, 1964; Näf, 1966; Schraudolf, 1966a; 1966b; Weinberg & Voeller, 1969; Schedlbauer, 1974; Corey et al., 1986; Nester & Coolbaugh, 1986; Sugai et al., 1987; Kaźmierczak, 2019	Yes	Yes	Tested in light (Voeller, 1964; Schraudolf, 1964; Schraudolf, 1966a; 1966b; Schedlbauer, 1974; Corey et al., 1986; Kaźmierczak, 2019); tested in darkness (Näf, 1966; Weinberg & Voeller, 1969; Corey et al., 1986; Nester & Coolbaugh, 1986; Sugai et al., 1987); Corey et al., 1986 - "details will be given in a separate paper"
Anemia phyllitidis	Lygodium japonicum	No	Naf & Trager, 1960; Näf, 1966	Yes	Yes	Tested in light (Naf & Trager, 1960; Näf, 1966); tested in darkness (Näf, 1966)
Anemia phyllitidis	Onoclea sensibilis	No	Näf et al., 1969	Yes	No
Anemia phyllitidis	Pteridium aquilinum	No	Schedlbauer, 1976	No	Yes
Anemia phyllitidis	Pteridium aquilinum	No	Näf, 1959; Voeller, 1964	Yes	No
Anemia phyllitidis	Pteris vittata	No	Gemmrich, 1986	Yes	No
Anemia rotundifolia	Anemia flexuosa	Yes	Yamane et al., 1987	Yes	Yes	Noted as result of preliminary study
Anemia rotundifolia	Anemia phyllitidis	Yes	Weinberg & Voeller, 1969; Yamane et al., 1987	Yes	Yes	Tested in light (Yamane et al., 1987); tested in darkness (Weinberg & Voeller, 1969; Yamane et al., 1987)
Anemia rotundifolia	Anemia rotundifolia	Yes	Yamane et al., 1987	Yes	Yes	Noted as result of preliminary study
Anemia rotundifolia	Gibberelin	Yes	Weinberg & Voeller, 1969	No	Yes
Anemia tomentosa	Anemia phyllitidis	Yes	Weinberg & Voeller, 1969	No	Yes
Anemia tomentosa	Gibberelin	Yes	Weinberg & Voeller, 1969	No	Yes
Asplenium adiantum-nigrum	Pteridium aquilinum	Yes	Hornych et al.	Yes	No
Asplenium auriculatum	Asplenium auriculatum	Yes	Tryon & Vitale, 1977	Yes	No	Implicit from natural populations
Asplenium auritum	Asplenium auritum	Yes	Hornych et al.	Yes	No
Asplenium auritum	Pteridium aquilinum	No	Hornych et al.	Yes	No
Asplenium ceterach	Pteridium aquilinum	No	Döpp, 1959	Yes	No
Asplenium cuneifolium	Pteridium aquilinum	Yes	Hornych et al.	Yes	No
Asplenium ruta-muraria	Asplenium ruta-muraria	Yes	Schneller & Hess, 1995	Yes	No
Asplenium ruta-muraria	Gibberelin	No	Schneller & Hess, 1995	Yes	No
Asplenium ruta-muraria	Pteridium aquilinum	No	Hornych et al.	Yes	No	Referenced as Schneller, unpublished
Asplenium scolopendrium	Pteridium aquilinum	No	Hornych et al.	Yes	No
Asplenium septentrionale	Pteridium aquilinum	Yes	Hornych et al.	Yes	No
Asplenium serratum	Asplenium serratum	Yes	Hornych et al.	Yes	No
Asplenium serratum	Pteridium aquilinum	No	Hornych et al.	Yes	No
Asplenium trichomanes	Pteridium aquilinum	No	Döpp, 1959	Yes	No
Asplenium trichomanes	Pteris vittata	No	Gemmrich, 1986	Yes	No
Astrolepis sinuata	Pteridium aquilinum	Yes	Döpp, 1959	Yes	No
Athyrium filix-femina	Athyrium filix-femina	Yes	Schneller, 1979; Schneller, 1988	Yes	Yes	Tested in light (Schneller, 1979); tested in darkness (Schneller, 1979; Schneller, 1988)
Athyrium filix-femina	Dryopteris filix-mas	Yes	Schneller, 1979; Schneller, 1988	Yes	Yes	Tested in light (Schneller, 1979); tested in darkness (Schneller, 1979; Schneller, 1988)
Athyrium filix-femina	Gibberelin	No	Weinberg & Voeller, 1969	No	Yes
Athyrium filix-femina	Pteris vittata	No	Gemmrich, 1986	Yes	No
Athyrium thelypteridoides	Pteridium aquilinum	Yes	Näf, 1956	Yes	No
Blechnum brasiliense	Gibberelin	No	Voeller, 1964	Yes	No
Blechnum brasiliense	Pteridium aquilinum	Yes	Voeller, 1964	Yes	No
Blechnum medium	Gibberelin	No	Voeller, 1964	Yes	No
Blechnum medium	Pteridium aquilinum	Yes	Voeller, 1964	Yes	No
Blechnum occidentale	Blechnum occidentale	Yes	Hornych et al.	Yes	No
Blechnum occidentale	Gibberelin	No	Voeller, 1964	Yes	No
Blechnum occidentale	Pteridium aquilinum	No	Voeller, 1964	Yes	No
Blechnum occidentale	Pteridium aquilinum	Yes	Hornych et al.	Yes	No
Blechnum polypodioides	Blechnum polypodioides	Yes	Hornych et al.	Yes	No
Blechnum polypodioides	Pteridium aquilinum	Yes	Hornych et al.	Yes	No
Blechnum spicant	Blechnum spicant	Yes	Cousens, 1979; Fernández et al., 1999; Menéndez et al., 2006; Menéndez et al., 2009; Valledor et al., 2014	Yes	No
Blechnum spicant	Gibberelin	Yes	Menéndez et al., 2006	Yes	No
Bolbitis portoricensis	Bolbitis portoricensis	No	Hornych et al.	Yes	No
Bolbitis portoricensis	Pteridium aquilinum	No	Hornych et al.	Yes	No
Bommeria ehrenbergiana	Anemia phyllitidis	No	Haufler & Gastony, 1978	Yes	No
Bommeria ehrenbergiana	Bommeria ehrenbergiana	Yes	Haufler & Gastony, 1978; Haufler & Welling, 1994	Yes	Yes	Tested in light (Haufler & Gastony, 1978; Haufler & Welling, 1994); tested in darkness (Haufler & Gastony, 1978)
Bommeria ehrenbergiana	Bommeria hispida	Yes	Haufler & Gastony, 1978	Yes	No
Bommeria ehrenbergiana	Bommeria pedata	Yes	Haufler & Gastony, 1978	Yes	No
Bommeria ehrenbergiana	Ceratopteris thalictroides	No	Haufler & Gastony, 1978	Yes	No
Bommeria ehrenbergiana	Pteridium aquilinum	Yes	Haufler & Gastony, 1978	Yes	No
Bommeria hispida	Anemia phyllitidis	No	Haufler & Gastony, 1978	Yes	No
Bommeria hispida	Bommeria ehrenbergiana	Yes	Haufler & Gastony, 1978	Yes	No
Bommeria hispida	Bommeria hispida	Yes	Haufler & Gastony, 1978; Haufler & Welling, 1994	Yes	Yes	Tested in light (Haufler & Gastony, 1978; Haufler & Welling, 1994); tested in darkness (Haufler & Gastony, 1978)
Bommeria hispida	Bommeria pedata	Yes	Haufler & Gastony, 1978	Yes	No
Bommeria hispida	Ceratopteris thalictroides	No	Haufler & Gastony, 1978	Yes	No
Bommeria hispida	Pteridium aquilinum	Yes	Haufler & Gastony, 1978	Yes	No
Bommeria pedata	Anemia phyllitidis	No	Haufler & Gastony, 1978	Yes	No
Bommeria pedata	Bommeria ehrenbergiana	Yes	Haufler & Gastony, 1978	Yes	No
Bommeria pedata	Bommeria hispida	Yes	Haufler & Gastony, 1978	Yes	No
Bommeria pedata	Bommeria pedata	Yes	Haufler & Gastony, 1978	Yes	No
Bommeria pedata	Ceratopteris thalictroides	No	Haufler & Gastony, 1978	Yes	No
Bommeria pedata	Pteridium aquilinum	Yes	Haufler & Gastony, 1978	Yes	No
Bommeria subpaleacea	Anemia phyllitidis	No	Haufler & Gastony, 1978	Yes	No
Bommeria subpaleacea	Bommeria ehrenbergiana	Yes	Haufler & Gastony, 1978	Yes	No
Bommeria subpaleacea	Bommeria hispida	Yes	Haufler & Gastony, 1978	Yes	No
Bommeria subpaleacea	Bommeria pedata	Yes	Haufler & Gastony, 1978	Yes	No
Bommeria subpaleacea	Ceratopteris thalictroides	No	Haufler & Gastony, 1978	Yes	No
Bommeria subpaleacea	Pteridium aquilinum	Yes	Haufler & Gastony, 1978	Yes	No
Campyloneurum angustifolium	Anemia phyllitidis	No	Chiou & Farrar, 1997	Yes	No
Campyloneurum angustifolium	Campyloneurum angustifolium	Yes	Chiou & Farrar, 1997	Yes	Yes
Campyloneurum angustifolium	Gibberelin	No	Chiou & Farrar, 1997	Yes	Yes
Campyloneurum angustifolium	Pteridium aquilinum	Yes	Chiou & Farrar, 1997	Yes	Yes
Campyloneurum aphanophlebium	Campyloneurum aphanophlebium	No	Hornych et al.	Yes	No
Campyloneurum aphanophlebium	Pteridium aquilinum	No	Hornych et al.	Yes	No
Campyloneurum brevifolium	Campyloneurum brevifolium	Yes	Hornych et al.	Yes	No
Campyloneurum phyllitidis	Anemia phyllitidis	No	Chiou & Farrar, 1997	Yes	No
Campyloneurum phyllitidis	Campyloneurum phyllitidis	Yes	Chiou & Farrar, 1997	Yes	Yes
Campyloneurum phyllitidis	Gibberelin	No	Chiou & Farrar, 1997	Yes	Yes
Campyloneurum phyllitidis	Pteridium aquilinum	Yes	Chiou & Farrar, 1997	Yes	Yes
Ceratopteris richardii	Ceratopteris richardii	Yes	Hickok, 1983; Scott & Hickok, 1987; Warne et al., 1988; Banks et al., 1993; Ganger & Sturey, 2012; Atallah et al., 2018	Yes	No
Ceratopteris thalictroides	Anemia mexicana	No	Nester & Schedlbauer, 1982	Yes	Yes
Ceratopteris thalictroides	Anemia phyllitidis	No	Schedlbauer, 1976	No	Yes
Ceratopteris thalictroides	Anemia phyllitidis	No	Schedlbauer, 1974	Yes	No
Ceratopteris thalictroides	Ceratopteris thalictroides	No	Schedlbauer, 1976	No	Yes
Ceratopteris thalictroides	Ceratopteris thalictroides	Yes	Schedlbauer & Klekowski, 1972; Schedlbauer, 1974; 1976; Haufler & Gastony, 1978	Yes	No
Ceratopteris thalictroides	Gibberelin	No	Schedlbauer, 1974	Yes	No
Ceratopteris thalictroides	Pteridium aquilinum	No	Schedlbauer, 1976	No	Yes
Ceratopteris thalictroides	Pteridium aquilinum	No	Schedlbauer, 1974	Yes	No
Ceratopteris thalictroides	Pteris vittata	No	Gemmrich, 1986	Yes	No
C‍‍heilanthes distans	Pteridium aquilinum	Yes	Döpp, 1959	Yes	No
C‍‍heilanthes hispanica	C‍‍heilanthes hispanica	Yes	Pajarón et al., 2015	Yes	No	Strong response
C‍‍heilanthes hispanica	C‍‍heilanthes maderensis	Yes	Pajarón et al., 2015	Yes	No	Strong response
C‍‍heilanthes hispanica	C‍‍heilanthes tinaei	Yes	Pajarón et al., 2015	Yes	No	Intermediate response
C‍‍heilanthes maderensis	C‍‍heilanthes hispanica	Yes	Pajarón et al., 2015	Yes	No	Very weak response
C‍‍heilanthes maderensis	C‍‍heilanthes maderensis	Yes	Pajarón et al., 2015	Yes	No	Very weak response
C‍‍heilanthes maderensis	C‍‍heilanthes tinaei	Yes	Pajarón et al., 2015	Yes	No	Very weak response
C‍‍heilanthes tinaei	C‍‍heilanthes hispanica	Yes	Pajarón et al., 2015	Yes	No	Intermediate response
C‍‍heilanthes tinaei	C‍‍heilanthes maderensis	Yes	Pajarón et al., 2015	Yes	No	Intermediate response
C‍‍heilanthes tinaei	C‍‍heilanthes tinaei	Yes	Pajarón et al., 2015	Yes	No	Intermediate response
C‍‍hristella dentata	C‍‍hristella dentata	Yes	Hornych et al.	Yes	No
C‍‍hristella dentata	Pteridium aquilinum	Yes	Hornych et al.	Yes	No
Cibotium barometz	Gibberelin	No	Voeller, 1964; Weinberg & Voeller, 1969	Yes	Yes	Tested in light (Voeller, 1964); tested in darkness (Weinberg & Voeller, 1969)
Cibotium barometz	Pteridium aquilinum	No	Voeller, 1964	Yes	No
Cibotium menziesii	Cibotium menziesii	Yes	Hornych et al.	Yes	No
Cibotium menziesii	Pteridium aquilinum	No	Hornych et al.	Yes	No
Cosentinia vellea	Pteridium aquilinum	Yes	Döpp, 1959	Yes	No
Cryptogramma crispa	Cryptogramma crispa	Yes	Pajarón et al., 1999	Yes	No	Two different populations, same results.
Cryptogramma crispa	Pteridium aquilinum	Yes	Döpp, 1959	Yes	No
Ctenitis sloanei	Ctenitis sloanei	No	Hornych et al.	Yes	No
Culcita macrocarpa	Culcita macrocarpa	No	Quintanilla et al., 2005	Yes	No	Implicit evidence
Cyathea australis	Gibberelin	No	Voeller, 1964; Weinberg & Voeller, 1969	Yes	Yes	Tested in light (Voeller, 1964); tested in darkness (Weinberg & Voeller, 1969)
Cyathea australis	Pteridium aquilinum	No	Naf & Trager, 1960; Voeller, 1964	Yes	No
Cyathea microdonta	Cyathea microdonta	Yes	Hornych et al.	Yes	No
Cyathea microdonta	Pteridium aquilinum	No	Hornych et al.	Yes	No
Cyathea multiflora	Cyathea multiflora	Yes	Hornych et al.	Yes	No
Cyathea multiflora	Pteridium aquilinum	No	Hornych et al.	Yes	No
Cyclosorus dentatus	Gibberelin	No	Voeller, 1964	Yes	No
Cyclosorus dentatus	Pteridium aquilinum	No	Voeller, 1964	Yes	No
Cyrtomium falcatum	Cyrtomium falcatum	No	Yatskievych, 1993	Yes	No
Cyrtomium falcatum	Gibberelin	No	Voeller, 1964; Weinberg & Voeller, 1969	Yes	Yes	Tested in light (Voeller, 1964); tested in darkness (Weinberg & Voeller, 1969)
Cyrtomium falcatum	Pteridium aquilinum	No	Voeller, 1964; Yatskievych, 1993	Yes	No
Cyrtomium falcatum	Pteris vittata	No	Gemmrich, 1986	Yes	No
Cyrtomium fortunei	Cyrtomium fortunei	No	Yatskievych, 1993	Yes	No
Cyrtomium fortunei	Pteridium aquilinum	No	Yatskievych, 1993	Yes	No
Cyrtomium macrophyllum	Cyrtomium macrophyllum	No	Yatskievych, 1993	Yes	No
Cyrtomium macrophyllum	Pteridium aquilinum	No	Yatskievych, 1993	Yes	No
Cystopteris bulbifera	Cystopteris protrusa	No	Haufler & Ranker, 1985	Yes	No
Cystopteris bulbifera	Pteridium aquilinum	No	Haufler & Ranker, 1985	Yes	No
Cystopteris protrusa	Cystopteris protrusa	Yes	Haufler & Ranker, 1985	Yes	No
Cystopteris protrusa	Pteridium aquilinum	Yes	Haufler & Ranker, 1985	Yes	No
Cystopteris tennesseensis	Pteridium aquilinum	Yes	Haufler & Ranker, 1985	Yes	No	Effect lesser than in C. protrusa
Davallia fejeensis	Davallia fejeensis	Yes	Hornych et al.	Yes	No
Dennstaedtia bipinnata	Gibberelin	No	Voeller, 1964	Yes	No
Dennstaedtia bipinnata	Pteridium aquilinum	No	Voeller, 1964	Yes	No
Dennstaedtia punctilobula	Pteridium aquilinum	Yes	Näf, 1959	Yes	No
Diplazium striatastrum	Diplazium striatastrum	No	Hornych et al.	Yes	No
Diplazium striatastrum	Pteridium aquilinum	No	Hornych et al.	Yes	No
Draconopteris draconoptera	Draconopteris draconoptera	No	Hornych et al.	Yes	No
Drynaria quercifolia	Gibberelin	No	Voeller, 1964	Yes	No
Drynaria quercifolia	Pteridium aquilinum	No	Voeller, 1964	Yes	No
Drynaria rigidula	Gibberelin	No	Voeller, 1964	Yes	No
Drynaria rigidula	Pteridium aquilinum	No	Voeller, 1964	Yes	No
Dryopteris aemula	Dryopteris aemula	Yes	Jiménez et al., 2008	Yes	No
Dryopteris aemula	Dryopteris corleyi	Yes	Jiménez et al., 2008	Yes	No
Dryopteris aemula	Dryopteris oreades	Yes	Jiménez et al., 2008	Yes	No
Dryopteris affinis	Dryopteris affinis	Yes	Schneller, 1981	Yes	Yes	Little dark germination
Dryopteris affinis	Dryopteris filix-mas	Yes	Schneller, 1988	No	Yes
Dryopteris carthusiana	Dryopteris carthusiana	No	Testo et al., 2015	Yes	No
Dryopteris carthusiana	Dryopteris cristata	No	Testo et al., 2015	Yes	No
Dryopteris carthusiana	Dryopteris intermedia	No	Testo et al., 2015	Yes	No
Dryopteris carthusiana	Pteridium aquilinum	Yes	Testo et al., 2015; Hornych et al.	Yes	No
Dryopteris caucasica	Pteridium aquilinum	Yes	Hornych et al.	Yes	No
Dryopteris corleyi	Dryopteris aemula	Yes	Jiménez et al., 2008	Yes	No
Dryopteris corleyi	Dryopteris corleyi	Yes	Jiménez et al., 2008	Yes	No
Dryopteris corleyi	Dryopteris oreades	Yes	Jiménez et al., 2008	Yes	No
Dryopteris cristata	Dryopteris carthusiana	No	Testo et al., 2015	Yes	No
Dryopteris cristata	Dryopteris cristata	No	Testo et al., 2015	Yes	No
Dryopteris cristata	Dryopteris intermedia	No	Testo et al., 2015	Yes	No
Dryopteris cristata	Pteridium aquilinum	No	Testo et al., 2015	Yes	No
Dryopteris dilatata	Dryopteris dilatata	No	Barker & Willmot, 1985	Yes	No
Dryopteris dilatata	Gibberelin	No	Voeller, 1964	Yes	No
Dryopteris dilatata	Pteridium aquilinum	No	Voeller, 1964; Hornych et al.	Yes	No
Dryopteris expansa	Pteridium aquilinum	Yes	Hornych et al.	Yes	No
Dryopteris filix-mas	Dryopteris filix-mas	Yes	Schneller, 1981; Barker & Willmot, 1985; Schneller, 1988	Yes	Yes	Schneller Dark; Barker light Tested in light (Barker & Willmot, 1985); tested in darkness (Schneller, 1981; Schneller, 1988)
Dryopteris filix-mas	Gibberelin	Yes	Schraudolf, 1966b	Yes	No	Strange results, different effect of various gibberelins compared to Anemia
Dryopteris filix-mas	Pteridium aquilinum	Yes	Döpp, 1950; Voeller, 1964; Hornych et al.	Yes	No
Dryopteris filix-mas	Pteris vittata	No	Gemmrich, 1986	Yes	No
Dryopteris intermedia	Dryopteris carthusiana	Yes	Testo et al., 2015	Yes	No
Dryopteris intermedia	Dryopteris cristata	No	Testo et al., 2015	Yes	No
Dryopteris intermedia	Dryopteris intermedia	Yes	Testo et al., 2015	Yes	No
Dryopteris intermedia	Pteridium aquilinum	Yes	Testo et al., 2015	Yes	No
Dryopteris oreades	Dryopteris aemula	Yes	Jiménez et al., 2008	Yes	No
Dryopteris oreades	Dryopteris corleyi	Yes	Jiménez et al., 2008	Yes	No
Dryopteris oreades	Dryopteris oreades	Yes	Jiménez et al., 2008	Yes	No
Dryopteris oreades	Pteridium aquilinum	Yes	Hornych et al.	Yes	No
Elaphoglossum callifolium	Elaphoglossum callifolium	No	Chiou et al., 1998	Yes	Yes
Elaphoglossum callifolium	Elaphoglossum crassifolium	No	Chiou et al., 1998	Yes	Yes
Elaphoglossum callifolium	Gibberelin	No	Chiou et al., 1998	Yes	Yes
Elaphoglossum callifolium	Pteridium aquilinum	No	Chiou et al., 1998	Yes	Yes
Elaphoglossum crassifolium	Elaphoglossum callifolium	No	Chiou et al., 1998	Yes	Yes
Elaphoglossum crassifolium	Elaphoglossum crassifolium	No	Chiou et al., 1998	Yes	Yes
Elaphoglossum crassifolium	Gibberelin	No	Chiou et al., 1998	Yes	Yes
Elaphoglossum crassifolium	Pteridium aquilinum	No	Chiou et al., 1998	Yes	Yes
Elaphoglossum latifolium	Elaphoglossum latifolium	Yes	Hornych et al.	Yes	No
Elaphoglossum peltatum	Elaphoglossum peltatum	No	Hornych et al.	Yes	No
Elaphoglossum peltatum	Pteridium aquilinum	No	Hornych et al.	Yes	No
Equisetum arvense	Equisetum arvense	No	Hornych et al.	Yes	No
Equisetum arvense	Pteridium aquilinum	No	Hornych et al.	Yes	No
Equisetum fluviatile	Equisetum fluviatile	No	Hornych et al.	Yes	No
Equisetum fluviatile	Pteridium aquilinum	No	Hornych et al.	Yes	No
Equisetum palustre	Equisetum palustre	No	Hornych et al.	Yes	No
Equisetum sylvaticum	Equisetum sylvaticum	No	Hornych et al.	Yes	No
Goniophlebium subauriculatum	Gibberelin	No	Voeller, 1964	Yes	No
Goniophlebium subauriculatum	Pteridium aquilinum	No	Voeller, 1964	Yes	No
Goniopteris curta	Goniopteris curta	No	Hornych et al.	Yes	No
Goniopteris nicaraguensis	Goniopteris nicaraguensis	Yes	Hornych et al.	Yes	No
Goniopteris nicaraguensis	Pteridium aquilinum	Yes	Hornych et al.	Yes	No
Gymnocarpium disjunctum	Gymnocarpium disjunctum	Yes	Kirkpatrick & Soltis, 1992	Yes	No
Gymnocarpium robertianum	Pteridium aquilinum	Yes	Döpp, 1959	Yes	No
Hemionitis arifolia	Gibberelin	No	Voeller, 1964	Yes	No
Hemionitis arifolia	Pteridium aquilinum	Yes	Voeller, 1964	Yes	No
Hemionitis arifolia	Pteris vittata	No	Gemmrich, 1986	Yes	No
Hemionitis palmata	Hemionitis palmata	Yes	Ranker, 1987	Yes	No	Variation in reaction within one population (one plant reacts, two do not)
Hemionitis palmata	Pteris vittata	No	Gemmrich, 1986	Yes	No
Hypoderris brauniana	Hypoderris brauniana	Yes	Hornych et al.	Yes	No
Hypoderris brauniana	Pteridium aquilinum	Yes	Hornych et al.	Yes	No
Lepisorus thunbergianus	Anemia phyllitidis	No	Chiou & Farrar, 1997	Yes	No
Lepisorus thunbergianus	Gibberelin	No	Chiou & Farrar, 1997	Yes	Yes
Lepisorus thunbergianus	Lepisorus thunbergianus	Yes	Chiou & Farrar, 1997	Yes	Yes
Lepisorus thunbergianus	Pteridium aquilinum	Yes	Chiou & Farrar, 1997	Yes	Yes
Lomariopsis japurensis	Lomariopsis japurensis	No	Hornych et al.	Yes	No
Lomariopsis vestita	Lomariopsis vestita	No	Hornych et al.	Yes	No
Lomariopsis vestita	Pteridium aquilinum	No	Hornych et al.	Yes	No
Lygodium circinatum	Gibberelin	Yes	Yamauchi et al., 1996; Wynne et al., 1998	No	Yes
Lygodium flexuosum	Anemia phyllitidis	No	Weinberg & Voeller, 1969	No	Yes
Lygodium flexuosum	Gibberelin	Yes	Yamauchi et al., 1996	No	Yes
Lygodium heterodoxum	Lygodium heterodoxum	Yes	Tryon & Vitale, 1977	Yes	No	Implicit from natural populations
Lygodium japonicum	Anemia mexicana	Yes	Nester & Schedlbauer, 1982	Yes	Yes	Weaker effect
Lygodium japonicum	Anemia phyllitidis	No	Näf, 1966; Weinberg & Voeller, 1969	No	Yes	Näf, 1966 - very weak positive response at high concentrations
Lygodium japonicum	Anemia phyllitidis	Yes	Naf & Trager, 1960; Näf, 1966	Yes	No
Lygodium japonicum	Gibberelin	Yes	Voeller, 1964; Näf, 1966; Weinberg & Voeller, 1969; Takeno & Furuya 1975; Takeno & Furuya 1977; Yamauchi et al., 1996	Yes	Yes	Tested in light (Voeller, 1964; Näf, 1966; Takeno & Furuya 1977); tested in darkness (Näf, 1966; Weinberg & Voeller, 1969; Takeno & Furuya 1975; Yamauchi et al., 1996)
Lygodium japonicum	Lygodium japonicum	Yes	Näf, 1959; Naf & Trager, 1960; Näf, 1966; 1968; Takeno et al., 1979; Takeno & Furuya 1980; Sugai et al., 1987; Takeno & Furuya 1987; Yamane et al., 1988; Hornych et al.	Yes	Yes	Tested in light (Näf, 1959; Naf & Trager, 1960; Näf, 1966; Näf, 1968; Takeno et al., 1979; Takeno & Furuya 1980; 1987; Sugai et al., 1987; Yamane et al., 1988; Hornych et al.); tested in darkness (Näf, 1959; Näf, 1966; Sugai et al., 1987; Yamane et al., 1988); Näf, 1966 - very weak response in dark germination
Lygodium japonicum	Onoclea sensibilis	No	Näf et al., 1969	Yes	No
Lygodium japonicum	Pteridium aquilinum	No	Näf, 1959; Voeller, 1964	Yes	No
Lygodium japonicum	Pteris vittata	No	Gemmrich, 1986	Yes	No
Lygodium microphyllum	Lygodium microphyllum	Yes	Hornych et al.	Yes	No
Lygodium palmatum	Anemia phyllitidis	No	Weinberg & Voeller, 1969	No	Yes
Lygodium palmatum	Gibberelin	Yes	Weinberg & Voeller, 1969	No	Yes
Lygodium scandens	Anemia phyllitidis	No	Weinberg & Voeller, 1969	No	Yes
Lygodium scandens	Gibberelin	Yes	Weinberg & Voeller, 1969	No	Yes
Macrothelypteris torresiana	Macrothelypteris torresiana	No	Hornych et al.	Yes	No
Macrothelypteris torresiana	Pteridium aquilinum	No	Hornych et al.	Yes	No
Matteuccia struthiopteris	Pteridium aquilinum	Yes	Döpp, 1959; Näf, 1956	Yes	No	Näf, 1956 tested Matteuccia struthiopteris var. pensylvanica
Matteuccia struthiopteris	Pteris vittata	Yes	Gemmrich, 1986	Yes	No
Meniscium lingulatum	Meniscium lingulatum	Yes	Hornych et al.	Yes	No
Meniscium lingulatum	Pteridium aquilinum	Yes	Hornych et al.	Yes	No
Mickelia nicotianifolia	Mickelia nicotianifolia	No	Hornych et al.	Yes	No
Microgramma heterophylla	Anemia phyllitidis	No	Chiou & Farrar, 1997	Yes	No
Microgramma heterophylla	Gibberelin	No	Chiou & Farrar, 1997	Yes	Yes
Microgramma heterophylla	Microgramma heterophylla	Yes	Chiou & Farrar, 1997	Yes	Yes
Microgramma heterophylla	Pteridium aquilinum	Yes	Chiou & Farrar, 1997	Yes	Yes
Microgramma lycopodioides	Microgramma lycopodioides	No	Hornych et al.	Yes	No
Microlepia speluncae	Gibberelin	No	Fellenberg-Kressel, 1969	Yes	No
Microlepia speluncae	Microlepia speluncae	Yes	Fellenberg-Kressel, 1969	Yes	No
Microlepia speluncae	Pteridium aquilinum	Yes	Fellenberg-Kressel, 1969	Yes	No
Microsorum polycarpon	Gibberelin	No	Voeller, 1964	Yes	No
Microsorum polycarpon	Pteridium aquilinum	No	Voeller, 1964	Yes	No
Mohria caffrorum	Anemia phyllitidis	Yes	Weinberg & Voeller, 1969	No	Yes
Mohria caffrorum	Gibberelin	Yes	Voeller, 1964; Weinberg & Voeller, 1969	Yes	Yes	Tested in light (Voeller, 1964); tested in darkness (Weinberg & Voeller, 1969)
Mohria caffrorum	Pteridium aquilinum	No	Naf & Trager, 1960	Yes	No
Nephrolepis biserrata	Nephrolepis biserrata	No	Hornych et al.	Yes	No
Nephrolepis biserrata	Pteridium aquilinum	No	Hornych et al.	Yes	No
Nephrolepis cordifolia	Gibberelin	No	Voeller, 1964; Weinberg & Voeller, 1969	Yes	Yes	Tested in light (Voeller, 1964); tested in darkness (Weinberg & Voeller, 1969)
Nephrolepis cordifolia	Pteridium aquilinum	Yes	Voeller, 1964	Yes	No
Nephrolepis hirsutula	Pteridium aquilinum	Yes	Naf & Trager, 1960	Yes	No
Niphidium crassifolium	Gibberelin	No	Voeller, 1964; Schraudolf, 1966b	Yes	No
Niphidium crassifolium	Pteridium aquilinum	No	Voeller, 1964	Yes	No
Niphidium crassifolium	Pteris vittata	No	Gemmrich, 1986	Yes	No
Odontosoria c.f. gymnogrammoides	Odontosoria c.f. gymnogrammoides	No	Hornych et al.	Yes	No
Odontosoria c.f. gymnogrammoides	Pteridium aquilinum	Yes	Hornych et al.	Yes	No
Oleandra articulata	Oleandra articulata	Yes	Hornych et al.	Yes	No
Olfersia cervina	Olfersia cervina	No	Hornych et al.	Yes	No
Olfersia cervina	Pteridium aquilinum	No	Hornych et al.	Yes	No
Onoclea sensibilis	Blechnum gibbum	Yes	Näf, 1956	Yes	No
Onoclea sensibilis	Bommeria ehrenbergiana	Yes	Haufler & Gastony, 1978	Yes	No
Onoclea sensibilis	Bommeria hispida	Yes	Haufler & Gastony, 1978	Yes	No
Onoclea sensibilis	Bommeria pedata	Yes	Haufler & Gastony, 1978	Yes	No
Onoclea sensibilis	Campyloneurum angustifolium	Yes	Chiou & Farrar, 1997	Yes	No
Onoclea sensibilis	Campyloneurum phyllitidis	Yes	Chiou & Farrar, 1997	Yes	No
Onoclea sensibilis	Cyrtomium falcatum	No	Yatskievych, 1993	Yes	No
Onoclea sensibilis	Cyrtomium fortunei	Yes	Yatskievych, 1993	Yes	No
Onoclea sensibilis	Cyrtomium macrophyllum	Yes	Yatskievych, 1993	Yes	No
Onoclea sensibilis	Cystopteris protrusa	Yes	Haufler & Ranker, 1985	Yes	No
Onoclea sensibilis	Dryopteris carthusiana	Yes	Testo et al., 2015	Yes	No
Onoclea sensibilis	Dryopteris cristata	No	Testo et al., 2015	Yes	No
Onoclea sensibilis	Dryopteris intermedia	Yes	Testo et al., 2015	Yes	No
Onoclea sensibilis	Elaphoglossum callifolium	No	Chiou et al., 1998	Yes	No
Onoclea sensibilis	Elaphoglossum crassifolium	No	Chiou et al., 1998	Yes	No
Onoclea sensibilis	Gibberelin	No	Voeller, 1964; Weinberg & Voeller, 1969	Yes	Yes	Tested in light (Voeller, 1964); tested in darkness (Weinberg & Voeller, 1969)
Onoclea sensibilis	Gymnocarpium disjunctum	Yes	Kirkpatrick & Soltis, 1992	Yes	No
Onoclea sensibilis	Lepisorus thunbergianus	Yes	Chiou & Farrar, 1997	Yes	No
Onoclea sensibilis	Lygodium japonicum	No	Naf & Trager, 1960	Yes	No
Onoclea sensibilis	Microgramma heterophylla	Yes	Chiou & Farrar, 1997	Yes	No
Onoclea sensibilis	Onoclea sensibilis	Yes	Näf, 1956; Klekowski & Lloyd, 1968; Näf et al., 1969	Yes	No
Onoclea sensibilis	Phanerophlebia auriculata	No	Yatskievych, 1993	Yes	No
Onoclea sensibilis	Phanerophlebia juglandifolia	No	Yatskievych, 1993	Yes	No
Onoclea sensibilis	Phanerophlebia jungaldifolia	No	Yatskievych, 1993	Yes	No
Onoclea sensibilis	Phanerophlebia macrosora	No	Yatskievych, 1993	Yes	No
Onoclea sensibilis	Phanerophlebia nobilis	Yes	Yatskievych, 1993	Yes	No
Onoclea sensibilis	Phanerophlebia pumila	No	Yatskievych, 1993	Yes	No
Onoclea sensibilis	Phanerophlebia remotispora	Yes	Yatskievych, 1993	Yes	No
Onoclea sensibilis	Phanerophlebia umbonata	Yes	Yatskievych, 1993	Yes	No
Onoclea sensibilis	Phlebodium aureum	Yes	Chiou & Farrar, 1997	Yes	No
Onoclea sensibilis	Phymatosorus scolopendria	Yes	Chiou & Farrar, 1997	Yes	No
Onoclea sensibilis	Polypodium pellucidum	Yes	Chiou & Farrar, 1997	Yes	No
Onoclea sensibilis	Polystichum acrostichoides	Yes	Yatskievych, 1993	Yes	No
Onoclea sensibilis	Polystichum imbricans subsp. curtum	No	Yatskievych, 1993	Yes	No
Onoclea sensibilis	Polystichum lonchitis	No	Yatskievych, 1993	Yes	No
Onoclea sensibilis	Polystichum munitum	No	Yatskievych, 1993	Yes	No
Onoclea sensibilis	Pteridium aquilinum	Yes	Näf, 1956; 1958; 1968; Voeller, 1964; Haufler & Gastony, 1978; Haufler & Ranker, 1985; Stevens & Werth, 1999; Testo et al., 2015	Yes	No	Stevens & Werth, 1999 - six populations
Onoclea sensibilis	Pteris vittata	Yes	Gemmrich, 1986	Yes	Yes	Very weak response in darkness
Onoclea sensibilis	Sadleria cyatheoides	Yes	Ranker et al., 1996	Yes	No
Onoclea sensibilis	Sadleria pallida	Yes	Ranker et al., 1996	Yes	No
Onoclea sensibilis	Thelypteris ovata	No	Nester-Hudson et al., 1997	No	Yes	Checked only after 7 days
Onoclea sensibilis	Thelypteris ovata	Yes	Nester-Hudson et al., 1997	Yes	No
Onychium japonicum	Pityrogramma calomelanos	Yes	Dubey & Roy, 1985	Yes	Yes
Onychium siliculosum	Pityrogramma calomelanos	Yes	Dubey & Roy, 1985	Yes	Yes
Oreopteris limbosperma	Gibberelin	No	Voeller, 1964	Yes	No
Oreopteris limbosperma	Pteridium aquilinum	No	Voeller, 1964	Yes	No
Osmunda claytoniana	Anemia phyllitidis	No	Näf, 1959	Yes	No
Osmunda claytoniana	Gibberelin	No	Voeller, 1964	Yes	No
Osmunda claytoniana	Lygodium japonicum	No	Naf & Trager, 1960	Yes	No
Osmunda claytoniana	Osmunda claytoniana	No	Hornych et al.	Yes	No
Osmunda claytoniana	Pteridium aquilinum	No	Voeller, 1964; Näf, 1959	Yes	No
Osmunda regalis	Osmunda regalis	No	Hornych et al.	Yes	No
Osmunda regalis	Pteris vittata	No	Gemmrich, 1986	Yes	No
Osmundastrum cinnamomeum	Gibberelin	No	Voeller, 1964; Hollingsworth et al., 2012	Yes	No
Osmundastrum cinnamomeum	Osmundastrum cinnamomeum	No	Hollingsworth et al., 2012; Hornych et al.	Yes	No
Osmundastrum cinnamomeum	Pteridium aquilinum	No	Näf, 1959; Voeller, 1964	Yes	No
Parapolystichum excultum	Parapolystichum excultum	Yes	Hornych et al.	Yes	No
Pecluma pectinata	Pecluma pectinata	No	Hornych et al.	Yes	No
Pellaea calomelanos	Gibberelin	No	Weinberg & Voeller, 1969	No	Yes
Pellaea calomelanos	Pteris vittata	No	Gemmrich, 1986	Yes	No
Pellaea glabella	Pteridium aquilinum	Yes	Whittier, 1968	Yes	No	Influencer referenced only as "antheridial hormone", Whittier listed Näf, 1958 (On the physiology of antheridum formation in the bracken fern [...].) in literature cited but did not cite the paper in text. Therefore we presume, that the source of AG was bracken, but it could also be native.
Pellaea glabella apo	Pteridium aquilinum	Yes	Whittier, 1968	Yes	No	Influencer referenced only as "antheridial hormone", Whittier listed Näf, 1958 (On the physiology of antheridum formation in the bracken fern [...].) in literature cited but did not cite the paper in text. Therefore we presume, that the source of AG was bracken, but it could also be native.
Pellaea rotundifolium	Pteris vittata	Yes	Gemmrich, 1986	Yes	No
Pellaea viridis	Gibberelin	No	Voeller, 1964; Weinberg & Voeller, 1969	Yes	Yes	Tested in light (Voeller, 1964); tested in darkness (Weinberg & Voeller, 1969)
Pellaea viridis	Pteridium aquilinum	Yes	Döpp, 1959; Voeller, 1964	Yes	No
Pellaea viridis	Pteris vittata	Yes	Gemmrich, 1986	Yes	Yes
Pentarhizidium orientale	Gibberelin	No	Weinberg & Voeller, 1969	No	Yes
Phanerophlebia auriculata	Phanerophlebia auriculata	No	Yatskievych, 1993	Yes	No
Phanerophlebia auriculata	Pteridium aquilinum	No	Yatskievych, 1993	Yes	No
Phanerophlebia juglandifolia	Phanerophlebia juglandifolia	No	Yatskievych, 1993	Yes	No
Phanerophlebia juglandifolia	Pteridium aquilinum	No	Yatskievych, 1993	Yes	No
Phanerophlebia jungaldifolia	Phanerophlebia jungaldifolia	No	Yatskievych, 1993	Yes	No
Phanerophlebia jungaldifolia	Pteridium aquilinum	No	Yatskievych, 1993	Yes	No
Phanerophlebia macrosora	Phanerophlebia macrosora	No	Yatskievych, 1993	Yes	No
Phanerophlebia macrosora	Pteridium aquilinum	No	Yatskievych, 1993	Yes	No
Phanerophlebia nobilis	Phanerophlebia nobilis	Yes	Yatskievych, 1993	Yes	No
Phanerophlebia nobilis	Pteridium aquilinum	Yes	Yatskievych, 1993	Yes	No
Phanerophlebia pumila	Phanerophlebia pumila	No	Yatskievych, 1993	Yes	No
Phanerophlebia pumila	Pteridium aquilinum	No	Yatskievych, 1993	Yes	No
Phanerophlebia remotispora	Phanerophlebia remotispora	Yes	Yatskievych, 1993	Yes	No
Phanerophlebia remotispora	Pteridium aquilinum	Yes	Yatskievych, 1993	Yes	No
Phanerophlebia umbonata	Phanerophlebia umbonata	Yes	Yatskievych, 1993	Yes	No
Phanerophlebia umbonata	Pteridium aquilinum	Yes	Yatskievych, 1993	Yes	No
Phegopteris hexagonoptera	Pteridium aquilinum	Yes	Näf, 1956	Yes	No
Phlebodium aureum	Anemia phyllitidis	No	Chiou & Farrar, 1997	Yes	No
Phlebodium aureum	Gibberelin	No	Voeller, 1964; Weinberg & Voeller, 1969	Yes	Yes	Tested in light (Voeller, 1964); tested in darkness (Weinberg & Voeller, 1969)
Phlebodium aureum	Gibberelin	No	Chiou & Farrar, 1997	Yes	Yes
Phlebodium aureum	Phlebodium aureum	No	Chiou & Farrar, 1997	Yes	Yes
Phlebodium aureum	Pteridium aquilinum	No	Chiou & Farrar, 1997	No	Yes
Phlebodium aureum	Pteridium aquilinum	Yes	Chiou & Farrar, 1997	Yes	No
Phlebodium aureum	Pteridium aquilinum	No	Näf, 1956; Voeller, 1964	Yes	No
Phlebodium aureum	Pteris vittata	No	Gemmrich, 1986	Yes	No
Phlebodium pseudoaureum	Phlebodium pseudoaureum	No	Hornych et al.	Yes	No
Phymatosorus scolopendria	Anemia phyllitidis	No	Chiou & Farrar, 1997	Yes	No
Phymatosorus scolopendria	Gibberelin	No	Chiou & Farrar, 1997	Yes	Yes
Phymatosorus scolopendria	Phymatosorus scolopendria	Yes	Chiou & Farrar, 1997	Yes	Yes
Phymatosorus scolopendria	Pteridium aquilinum	Yes	Chiou & Farrar, 1997	Yes	Yes
Pityrogramma calomelanos	Pityrogramma calomelanos	Yes	Dubey & Roy, 1985; Hornych et al.	Yes	Yes	Tested in light (Dubey & Roy, 1985; Hornych et al.); tested in darkness (Dubey & Roy, 1985)
Pityrogramma calomelanos	Pteridium aquilinum	No	Hornych et al.	Yes	No
Pityrogramma hybrida	Pteridium aquilinum	No	Voeller, 1964	Yes	No
Pityrogramma sulphurea	Pteris vittata	No	Gemmrich, 1986	Yes	No
Platycerium alcicorne	Pteris vittata	Yes	Gemmrich, 1986	Yes	No
Platycerium bifurcatum	Pteris vittata	Yes	Gemmrich, 1986	Yes	No
Pleopeltis furfuracea	Pleopeltis furfuracea	No	Hornych et al.	Yes	No
Polybotrya osmundacea	Polybotrya osmundacea	No	Hornych et al.	Yes	No
Polypodium appalachianum	Polypodium appalachianum	No	Testo et al., 2014	Yes	No	No positive control.
Polypodium appalachianum	Polypodium virginianum	No	Testo et al., 2014	Yes	No	No positive control.
Polypodium cambricum	Polypodium cambricum	Yes	Welling & Haufler, 1993	No	Yes
Polypodium cambricum	Polypodium cambricum	No	Welling & Haufler, 1993	Yes	No
Polypodium pellucidum	Anemia phyllitidis	No	Chiou & Farrar, 1997	Yes	No
Polypodium pellucidum	Gibberelin	No	Chiou & Farrar, 1997	Yes	Yes
Polypodium pellucidum	Polypodium pellucidum	Yes	Chiou & Farrar, 1997	Yes	Yes
Polypodium pellucidum	Pteridium aquilinum	Yes	Chiou & Farrar, 1997	Yes	Yes
Polypodium virginianum	Polypodium appalachianum	No	Testo et al., 2014	Yes	No	No positive control.
Polypodium virginianum	Polypodium virginianum	No	Testo et al., 2014	Yes	No	No positive control.
Polypodium vulgare	Gibberelin	No	Voeller, 1964	Yes	No
Polypodium vulgare	Pteridium aquilinum	No	Voeller, 1964	Yes	No
Polypodium vulgare	Pteris vittata	No	Gemmrich, 1986	Yes	No
Polystichum acrostichoides	Gibberelin	No	Voeller, 1964	Yes	No
Polystichum acrostichoides	Polystichum acrostichoides	Yes	Yatskievych, 1993; Greer & McCarthy, 1997	Yes	No
Polystichum acrostichoides	Pteridium aquilinum	Yes	Näf, 1956; Voeller, 1964; Yatskievych, 1993	Yes	No
Polystichum aculeatum	Polystichum aculeatum	Yes	Pangua et al., 2003	Yes	No
Polystichum aculeatum	Polystichum lonchitis	No	Pangua et al., 2003	Yes	No
Polystichum aculeatum	Polystichum setiferum	Yes	Pangua et al., 2003	Yes	No
Polystichum imbricans subsp. curtum	Polystichum imbricans subsp. curtum	No	Yatskievych, 1993	Yes	No
Polystichum imbricans subsp. curtum	Pteridium aquilinum	No	Yatskievych, 1993	Yes	No
Polystichum lonchitis	Polystichum lonchitis	No	Yatskievych, 1993	Yes	No
Polystichum lonchitis	Pteridium aquilinum	No	Yatskievych, 1993	Yes	No
Polystichum munitum	Polystichum munitum	No	Yatskievych, 1993; Hornych et al.	Yes	No
Polystichum munitum	Pteridium aquilinum	No	Yatskievych, 1993; Hornych et al.	Yes	No
Polystichum setiferum	Polystichum aculeatum	Yes	Pangua et al., 2003	Yes	No
Polystichum setiferum	Polystichum lonchitis	Yes	Pangua et al., 2003	Yes	No	Weak response
Polystichum setiferum	Polystichum setiferum	Yes	Pangua et al., 2003	Yes	No
Polystichum setiferum	Pteridium aquilinum	Yes	Hornych et al.	Yes	No
Polystichum tsus-simense	Gibberelin	No	Voeller, 1964	Yes	No
Polystichum tsus-simense	Pteridium aquilinum	No	Voeller, 1964	Yes	No
Polystichum tsus-simense	Pteridium aquilinum	Yes	Näf, 1966	Yes	No	Reacts to very high concentrations
Pteridium aquilinum	Anemia mexicana	No	Nester & Schedlbauer, 1982	Yes	Yes
Pteridium aquilinum	Ceratopteris thalictroides	No	Schedlbauer, 1974; Schedlbauer, 1976	Yes	Yes	Tested in light (Schedlbauer, 1974; Schedlbauer, 1976); tested in darkness (Schedlbauer, 1976)
Pteridium aquilinum	Gibberelin	No	Voeller, 1964; Schraudolf, 1966b	Yes	No
Pteridium aquilinum	Microlepia speluncae	Yes	Fellenberg-Kressel, 1969	Yes	No
Pteridium aquilinum	Pteridium aquilinum	Yes	Döpp, 1950; Näf, 1958; Schedlbauer, 1974; Schedlbauer, 1976; Hornych et al.	Yes	No
Pteridium aquilinum	Pteris vittata	Yes	Gemmrich, 1986	Yes	Yes
Pteris cretica	Gibberelin	No	Voeller, 1964; Weinberg & Voeller, 1969	Yes	Yes	Tested in light (Voeller, 1964); tested in darkness (Weinberg & Voeller, 1969)
Pteris cretica	Pteridium aquilinum	No	Voeller, 1964	Yes	No
Pteris cretica	Pteris vittata	Yes	Gemmrich, 1986	Yes	No
Pteris ensiformis	Gibberelin	No	Weinberg & Voeller, 1969	No	Yes
Pteris incompleta	Pteris incompleta	Yes	Prada et al., 2008	Yes	Yes
Pteris incompleta	Pteris vittata	Yes	Prada et al., 2008	Yes	Yes
Pteris longifolia	Gibberelin	No	Voeller, 1964; Weinberg & Voeller, 1969	Yes	Yes	Tested in light (Voeller, 1964); tested in darkness (Weinberg & Voeller, 1969)
Pteris longifolia	Pteridium aquilinum	Yes	Voeller, 1964	Yes	No
Pteris multifida	Pteris vittata	Yes	Gemmrich, 1986	Yes	No
Pteris podophylla	Pteris vittata	Yes	Gemmrich, 1986	Yes	No
Pteris propinqua	Pteridium aquilinum	Yes	Hornych et al.	Yes	No
Pteris propinqua	Pteris propinqua	Yes	Hornych et al.	Yes	No
Pteris quadriaurita	Pteris vittata	Yes	Gemmrich, 1986	Yes	No
Pteris tremula	Gibberelin	No	Voeller, 1964; Weinberg & Voeller, 1969	Yes	Yes	Tested in light (Voeller, 1964); tested in darkness (Weinberg & Voeller, 1969)
Pteris tremula	Pteridium aquilinum	No	Voeller, 1964	Yes	No
Pteris tremula	Pteris vittata	Yes	Gemmrich, 1986	Yes	No
Pteris tripartita	Pteris vittata	Yes	Gemmrich, 1986	Yes	No
Pteris vittata	Pteris incompleta	Yes	Prada et al., 2008	Yes	Yes
Pteris vittata	Pteris vittata	Yes	Gemmrich, 1986; Prada et al., 2008	Yes	Yes	Tested in light (Gemmrich, 1986; Prada et al., 2008); tested in darkness (Gemmrich, 1986)
Radiovittaria stipitata	Pteridium aquilinum	No	Emigh & Farrar, 1977	Yes	No
Saccoloma elegans	Pteridium aquilinum	Yes	Hornych et al.	Yes	No
Saccoloma elegans	Saccoloma elegans	Yes	Hornych et al.	Yes	No
Saccoloma inaequale	Saccoloma inaequale	Yes	Hornych et al.	Yes	No
Sadleria cyatheoides	Sadleria cyatheoides	Yes	Ranker et al., 1996	Yes	No	Two populations
Sadleria pallida	Sadleria pallida	Yes	Ranker et al., 1996	Yes	No	Two populations, one has weaker response
Salpichlaena volubilis	Pteridium aquilinum	No	Hornych et al.	Yes	No
Salpichlaena volubilis	Salpichlaena volubilis	No	Hornych et al.	Yes	No
Scyphularia pentaphylla	Gibberelin	No	Voeller, 1964; Weinberg & Voeller, 1969	Yes	Yes	Tested in light (Voeller, 1964); tested in darkness (Weinberg & Voeller, 1969)
Scyphularia pentaphylla	Pteridium aquilinum	No	Voeller, 1964	Yes	No
Selliguea feei	Gibberelin	No	Voeller, 1964; Weinberg & Voeller, 1969	Yes	Yes	Tested in light (Voeller, 1964); tested in darkness (Weinberg & Voeller, 1969)
Selliguea feei	Pteridium aquilinum	No	Voeller, 1964	Yes	No	Voeller lists as +?, discussing that no Polypodiaceae react to Apt…
Serpocaulon triseriale	Pteridium aquilinum	Yes	Hornych et al.	Yes	No
Serpocaulon triseriale	Serpocaulon triseriale	Yes	Hornych et al.	Yes	No
Tectaria heracleifolia	Gibberelin	No	Voeller, 1964	Yes	No
Tectaria heracleifolia	Pteridium aquilinum	No	Voeller, 1964	Yes	No
Tectaria heracleifolia	Tectaria heracleifolia	No	Hornych et al.	Yes	No
Tectaria incisa	Pteridium aquilinum	Yes	Näf et al., 1975	Yes	No	Mentioned as Näf, unpubl., presumably only in light
Tectaria macrodonta	Gibberelin	No	Voeller, 1964	Yes	No
Tectaria macrodonta	Pteridium aquilinum	No	Voeller, 1964	Yes	No
Thelypteris kunthii	Pteridium aquilinum	Yes	Hornych et al.	Yes	No
Thelypteris kunthii	Thelypteris kunthii	Yes	Hornych et al.	Yes	No
Thelypteris ovata	Gibberelin	No	Nester-Hudson et al., 1997	Yes	Yes
Thelypteris ovata	Thelypteris ovata	No	Nester-Hudson et al., 1997	No	Yes	Checked only after 7 days
Thelypteris ovata	Thelypteris ovata	Yes	Nester-Hudson et al., 1997	Yes	No
Todea barbara	Gibberelin	No	Weinberg & Voeller, 1969	No	Yes
Trichomanes diversifrons	Trichomanes diversifrons	No	Hornych et al.	Yes	No
Vittaria dimorpha	Gibberelin	Yes	Emigh & Farrar, 1977	Yes	No
Vittaria dimorpha	Pteridium aquilinum	No	Emigh & Farrar, 1977	Yes	No
Vittaria graminifolia	Gibberelin	Yes	Emigh & Farrar, 1977	Yes	No
Vittaria graminifolia	Pteridium aquilinum	No	Emigh & Farrar, 1977	Yes	No
Vittaria graminifolia	Vittaria lineata	Yes	Emigh & Farrar, 1977	Yes	No
Vittaria lineata	Gibberelin	Yes	Emigh & Farrar, 1977	Yes	No
Vittaria lineata	Pteridium aquilinum	No	Emigh & Farrar, 1977	Yes	No
Vittaria lineata	Vittaria lineata	Yes	Emigh & Farrar, 1977	Yes	No
Woodsia obtusa	Gibberelin	No	Weinberg & Voeller, 1969	No	Yes
Woodsia obtusa	Pteridium aquilinum	Yes	Näf, 1959; Voeller, 1964	Yes	No
Woodwardia areolata	Pteridium aquilinum	Yes	Näf, 1956	Yes	No
Woodwardia radicans	Woodwardia radicans	Yes	Quintanilla et al., 2005; 2007	Yes	No
Woodwardia virginica	Gibberelin	No	Voeller, 1964	Yes	No
Woodwardia virginica	Pteridium aquilinum	Yes	Voeller, 1964	Yes	No
Woodwardia virginica	Pteris vittata	Yes	Gemmrich, 1986	Yes	No
Zealandia pustulata	Pteridium aquilinum	No	Hornych et al.	Yes	No
Zealandia pustulata	Zealandia pustulata	No	Hornych et al.	Yes	No

## Sheet: Tab. S4
Hornych et al. 2020 Insights into the evolutionary history and widespread occurrence of antheridiogen systems in ferns
Supporting Information Table S4. List of all taxa (meta-analysis + cultivation results) determined as responsive or not to antheridiogens (based on the interaction dataset - Tab. S3) with additional information for each taxon. AGPo - Polypodiales type antheridiogen, APSc - Schizaeales type antheridiogen, AGCy - Cyatheales type antheridiogen
Taxon	Author	Family	Ploidy level	Reproduction mode	Response to AG	Type
Acrostichum danaeifolium	Langsd. & Fisch.	Pteridaceae	diploid	sexual	No	AGPo
Adiantum hispidulum	Sw.	Pteridaceae	polyploid	sexual	No	AGPo
Adiantum pedatum	Z.	Pteridaceae	polyploid	sexual	Yes	AGPo
Adiantum polyphyllum	Willd.	Pteridaceae	polyploid	sexual	No	AGPo
Adiantum radicans	Fée	Pteridaceae	unknown	sexual	Yes	AGPo
Adiantum tenerum "Scutum Roseum"	Sw.	Pteridaceae	diploid	sexual	Yes	AGPo
Adiantum trapeziforme	L.	Pteridaceae	diploid	sexual	Yes	AGPo
Aglaomorpha meyeniana	Schott	Polypodiaceae	unknown	sexual	No	AGPo
Anemia collina	Raddi	Anemiaceae	unknown	sexual	Yes	AGSc
Anemia flexuosa	(Savigny) Sw.	Anemiaceae	unknown	sexual	Yes	AGSc
Anemia hirsuta	(L.) Sw.	Anemiaceae	polyploid	sexual	Yes	AGSc
Anemia mexicana	Klotzsch	Anemiaceae	diploid	sexual	Yes	AGSc
Anemia phyllitidis	(L.) Sw.	Anemiaceae	polyploid	sexual	Yes	AGSc
Anemia rotundifolia	Schrad.	Anemiaceae	diploid	sexual	Yes	AGSc
Anemia tomentosa	(Savigny) Sw.	Anemiaceae	polyploid	apomict	Yes	AGSc
Asplenium adiantum-nigrum	L.	Aspleniaceae	diploid	sexual	Yes	AGPo
Asplenium auriculatum	Sw.	Aspleniaceae	polyploid	sexual	Yes	AGPo
Asplenium auritum	Sw.	Aspleniaceae	polyploid	sexual	Yes	AGPo
Asplenium ceterach	L.	Aspleniaceae	polyploid	sexual	No	AGPo
Asplenium cuneifolium	Viv.	Aspleniaceae	diploid	sexual	Yes	AGPo
Asplenium ruta-muraria	L.	Aspleniaceae	polyploid	sexual	Yes	AGPo
Asplenium scolopendrium	L.	Aspleniaceae	diploid	sexual	Yes	AGPo
Asplenium septentrionale	(L.) Hoffm.	Aspleniaceae	polyploid	sexual	Yes	AGPo
Asplenium serratum	L.	Aspleniaceae	polyploid	sexual	Yes	AGPo
Asplenium trichomanes	L.	Aspleniaceae	unknown	sexual	No	AGPo
Astrolepis sinuata	(Lag. ex Sw.) D.M. Benham & Windham	Pteridaceae	polyploid	sexual	Yes	AGPo
Athyrium filix-femina	(L.) Roth.	Athyriaceae	diploid	sexual	Yes	AGPo
Athyrium thelypteridoides	(Michaux) Desvaux	Athyriaceae	diploid	sexual	Yes	AGPo
Blechnum brasiliense	Desv.	Blechnaceae	diploid	sexual	Yes	AGPo
Blechnum gibbum	(Labill.) Mett.	Blechnaceae	diploid	sexual	Yes	AGPo
Blechnum medium	(R.Br.) Christenh.	Blechnaceae	polyploid	sexual	Yes	AGPo
Blechnum occidentale	L.	Blechnaceae	polyploid	sexual	Yes	AGPo
Blechnum polypodioides	Raddi	Blechnaceae	polyploid	sexual	Yes	AGPo
Blechnum spicant	(L.) Sm.	Blechnaceae	diploid	sexual	Yes	AGPo
Bolbitis portoricensis	(Spreng.) Hennipman	Dryopteridaceae	diploid	sexual	No	AGPo
Bommeria ehrenbergiana	(Klotzsch) Underw.	Pteridaceae	diploid	sexual	Yes	AGPo
Bommeria hispida	(Mett. ex Kuhn) Underw.	Pteridaceae	diploid	sexual	Yes	AGPo
Bommeria pedata	(Sw.) Fourn.	Pteridaceae	polyploid	apomict	Yes	AGPo
Bommeria subpaleacea	Maxon	Pteridaceae	diploid	sexual	Yes	AGPo
Campyloneurum angustifolium	(Swartz) Fee	Polypodiaceae	polyploid	sexual	Yes	AGPo
Campyloneurum aphanophlebium	(Kunze) T. Moore	Polypodiaceae	unknown	sexual	No	AGPo
Campyloneurum brevifolium	(Lodd. ex Link) Link	Polypodiaceae	diploid	sexual	Yes	AGPo
Campyloneurum phyllitidis	(L.) Presl	Polypodiaceae	polyploid	sexual	Yes	AGPo
Ceratopteris richardii	Brongn.	Pteridaceae	diploid	sexual	Yes	AGPo
Ceratopteris thalictroides	(L.) Brongn.	Pteridaceae	polyploid	sexual	Yes	AGPo
C‍heilanthes distans	(R. Br.) Mett.	Pteridaceae	polyploid	apomict	Yes	AGPo
C‍heilanthes hispanica	Mett.	Pteridaceae	diploid	sexual	Yes	AGPo
C‍heilanthes maderensis	Lowe	Pteridaceae	diploid	sexual	Yes	AGPo
C‍heilanthes tinaei	Tod.	Pteridaceae	polyploid	sexual	Yes	AGPo
C‍hristella dentata	(Forssk.) Brownsey & Jermy	Thelypteridaceae	polyploid	sexual	Yes	AGPo
Cibotium barometz	(L.) J. Sm.	Cibotiaceae	diploid	sexual	Unknown
Cibotium menziesii	Hook.	Cibotiaceae	unknown	sexual	Yes	AGCy
Cosentinia vellea	(Aiton) Tod.	Pteridaceae	polyploid	sexual	Yes	AGPo
Cryptogramma crispa	(L.) R.Br.	Pteridaceae	polyploid	sexual	Yes	AGPo
Ctenitis sloanei	(Poepp. ex Spreng.) C.V. Morton	Dryopteridaceae	polyploid	sexual	No	AGPo
Culcita macrocarpa	C. Presl	Culcitaceae	diploid	sexual	No	AGCy
Cyathea australis	R. Br.	Cyatheaceae	diploid	sexual	Unknown
Cyathea microdonta	(Desv.) Domin	Cyatheaceae	diploid	sexual	Yes	AGCy
Cyathea multiflora	Sm.	Cyatheaceae	diploid	sexual	Yes	AGCy
Cyclosorus dentatus	(Forssk.) Ching	Thelypteridaceae	polyploid	sexual	No	AGPo
Cyrtomium falcatum	(Thunb. ex L. f.) C. Presl	Dryopteridaceae	polyploid	apomict	No	AGPo
Cyrtomium fortunei	J. Smith	Dryopteridaceae	polyploid	apomict	No	AGPo
Cyrtomium macrophyllum	(Makino) Tagawa	Dryopteridaceae	polyploid	apomict	No	AGPo
Cystopteris bulbifera	(L.) Bernh.	Cystopteridaceae	diploid	sexual	No	AGPo
Cystopteris protrusa	(Weatherby) Blasdell	Cystopteridaceae	diploid	sexual	Yes	AGPo
Cystopteris tennesseensis	Shaver	Cystopteridaceae	polyploid	sexual	Yes	AGPo
Davallia fejeensis	Hook.	Davalliaceae	unknown	sexual	Yes	AGPo
Dennstaedtia bipinnata	(Cav.) Maxon	Dennstaedtiaceae	polyploid	sexual	No	AGPo
Dennstaedtia punctilobula	(Michx.) Morre	Dennstaedtiaceae	diploid	sexual	Yes	AGPo
Diplazium striatastrum	Lellinger	Athyriaceae	unknown	sexual	No	AGPo
Draconopteris draconoptera	(D.C. Eaton) Li Bing Zhang & Liang Zhang	Tectariaceae	unknown	sexual	No	AGPo
Drynaria quercifolia	(L.) J. Sm.	Polypodiaceae	diploid	sexual	No	AGPo
Drynaria rigidula	(Sw.) Bedd.	Polypodiaceae	diploid	sexual	No	AGPo
Dryopteris aemula	(Ait.) Kuntze	Dryopteridaceae	diploid	sexual	Yes	AGPo
Dryopteris affinis	Lowe) Fraser- Lowe) Fraser- (Lowe) Fraser-Jenkins	Dryopteridaceae	diploid	apomict	Yes	AGPo
Dryopteris carthusiana	(Vill.) H.P.Fuchs	Dryopteridaceae	polyploid	sexual	Yes	AGPo
Dryopteris caucasica	(A. Braun) Fraser-Jenk. & M.F.V. Corley	Dryopteridaceae	diploid	sexual	Yes	AGPo
Dryopteris corleyi	Fraser-Jenk.	Dryopteridaceae	polyploid	sexual	Yes	AGPo
Dryopteris cristata	(L.) A.Gray	Dryopteridaceae	polyploid	sexual	No	AGPo
Dryopteris dilatata	(Hoffm.) A. Gray	Dryopteridaceae	polyploid	sexual	No	AGPo
Dryopteris expansa	(C. Presl) Fraser-Jenk. et Jermy	Dryopteridaceae	diploid	sexual	Yes	AGPo
Dryopteris filix-mas	(L.) Schott	Dryopteridaceae	polyploid	sexual	Yes	AGPo
Dryopteris intermedia	(Willd.) A.Gray	Dryopteridaceae	diploid	sexual	Yes	AGPo
Dryopteris oreades	Fomin	Dryopteridaceae	diploid	sexual	Yes	AGPo
Elaphoglossum callifolium	(Bl.) Moore	Dryopteridaceae	polyploid	sexual	No	AGPo
Elaphoglossum crassifolium	(Gaud.) Anderson & Crosby	Dryopteridaceae	diploid	sexual	No	AGPo
Elaphoglossum latifolium	(Sw.) J. Sm.	Dryopteridaceae	diploid	sexual	Yes	AGPo
Elaphoglossum peltatum	(Sw.) Urb.	Dryopteridaceae	unknown	sexual	No	AGPo
Equisetum arvense	L.	Equisetaceae	diploid	sexual	No
Equisetum fluviatile	L.	Equisetaceae	diploid	sexual	No
Equisetum palustre	L.	Equisetaceae	diploid	sexual	No
Equisetum sylvaticum	L.	Equisetaceae	diploid	sexual	No
Goniophlebium subauriculatum	(Blume) C. Presl	Polypodiaceae	diploid	sexual	No	AGPo
Goniopteris curta	(Christ) A.R. Sm.	Thelypteridaceae	unknown	sexual	No	AGPo
Goniopteris nicaraguensis	(E. Fourn.) Salino & T.E. Almeida	Thelypteridaceae	unknown	sexual	Yes	AGPo
Gymnocarpium disjunctum	(Rupr.) Ching	Cystopteridaceae	diploid	sexual	Yes	AGPo
Gymnocarpium robertianum	Newman	Cystopteridaceae	polyploid	sexual	Yes	AGPo
Hemionitis arifolia	(Burm.) Moore	Pteridaceae	polyploid	sexual	Yes	AGPo
Hemionitis palmata	L.	Pteridaceae	diploid	sexual	Yes	AGPo
Hypoderris brauniana	(H. Karst.) F.G. Wang & Christenh.	Tectariaceae	unknown	sexual	Yes	AGPo
Lepisorus thunbergianus	(Kaulf.) Ching	Polypodiaceae	unknown	sexual	Yes	AGPo
Lomariopsis japurensis	(Mart.) J. Sm.	Lomariopsidaceae	diploid	sexual	No	AGPo
Lomariopsis vestita	E. Fourn.	Lomariopsidaceae	unknown	sexual	No	AGPo
Lygodium circinatum	(Burm. f.) Sw.	Lygodiaceae	diploid	sexual	Yes	AGSc
Lygodium flexuosum	(L.) Sw.	Lygodiaceae	polyploid	sexual	Yes	AGSc
Lygodium heterodoxum	Kunze	Lygodiaceae	unknown	sexual	Yes	AGSc
Lygodium japonicum	(Thunb.) Sw.	Lygodiaceae	diploid	sexual	Yes	AGSc
Lygodium microphyllum	(Cav.) R. Br.	Lygodiaceae	diploid	sexual	Yes	AGSc
Lygodium palmatum	(Bernh.) Sw.	Lygodiaceae	diploid	sexual	Yes	AGSc
Lygodium scandens	(L.) Sw.	Lygodiaceae	diploid	sexual	Yes	AGSc
Macrothelypteris torresiana	(Gaudich.) Ching	Thelypteridaceae	polyploid	sexual	No	AGPo
Matteuccia struthiopteris	(L.) Tod.	Onocleaceae	diploid	sexual	Yes	AGPo
Meniscium lingulatum	(C. Chr.) Pic. Serm.	Thelypteridaceae	unknown	sexual	Yes	AGPo
Mickelia nicotianifolia	(Sw.) R.C. Moran, Labiak & Sundue	Dryopteridaceae	unknown	sexual	No	AGPo
Microgramma heterophylla	(L.) Wherry	Polypodiaceae	diploid	sexual	Yes	AGPo
Microgramma lycopodioides	(L.) Copel.	Polypodiaceae	diploid	sexual	No	AGPo
Microlepia speluncae	(L.) T. Moore	Dennstaedtiaceae	diploid	sexual	Yes	AGPo
Microsorum polycarpon	(Cav.) Tardieu	Polypodiaceae	unknown	sexual	No	AGPo
Mohria caffrorum	(L.) Desv.	Anemiaceae	diploid	sexual	Yes	AGSc
Nephrolepis biserrata	(Sw.) Schott	Nephrolepidaceae	diploid	sexual	No	AGPo
Nephrolepis cordifolia	(L.) K. Presl	Nephrolepidaceae	diploid	sexual	Yes	AGPo
Nephrolepis hirsutula	(Forst.) Presl	Nephrolepidaceae	diploid	sexual	Yes	AGPo
Niphidium crassifolium	(L.) Lellinger	Polypodiaceae	polyploid	sexual	No	AGPo
Odontosoria c.f. gymnogrammoides	Christ.	Lindsaeaceae	unknown	sexual	Yes	AGPo
Oleandra articulata	(Sw.) C. Presl	Oleandraceae	diploid	sexual	Yes	AGPo
Olfersia cervina	(L.) Kunze	Dryopteridaceae	diploid	sexual	No	AGPo
Onoclea sensibilis	L.	Onocleaceae	diploid	sexual	Yes	AGPo
Onychium japonicum	(Thunb.) Kunze	Pteridaceae	polyploid	sexual	Yes	AGPo
Onychium siliculosum	(Desv.) C. Chr.	Pteridaceae	diploid	sexual	Yes	AGPo
Oreopteris limbosperma	(All.) Holub	Thelypteridaceae	diploid	sexual	No	AGPo
Osmunda claytoniana	L.	Osmundaceae	diploid	sexual	No
Osmunda regalis	L.	Osmundaceae	diploid	sexual	No
Osmundastrum cinnamomeum	(L.) C. Presl	Osmundaceae	diploid	sexual	No
Parapolystichum excultum	(Mett.) Labiak, Sundue & R.C. Moran	Dryopteridaceae	unknown	sexual	Yes	AGPo
Pecluma pectinata	(L.) M.G. Price	Polypodiaceae	diploid	sexual	No	AGPo
Pellaea calomelanos	(Sw.) Link	Pteridaceae	polyploid	sexual	No	AGPo
Pellaea glabella	Mett. ex Kuhn	Pteridaceae	diploid	sexual	Yes	AGPo
Pellaea glabella [apomict]	Mett. ex Kuhn	Pteridaceae	polyploid	apomict	Yes	AGPo
Pellaea rotundifolia	(G. Frost)	Pteridaceae	diploid	sexual	Yes	AGPo
Pellaea viridis	(Forssk.) Prantl	Pteridaceae	polyploid	apomict	Yes	AGPo
Pentarhizidium orientale	(Hook.) Hayata	Onocleaceae	diploid	sexual	Unknown
Phanerophlebia auriculata	Underw.	Dryopteridaceae	polyploid	sexual	No	AGPo
Phanerophlebia juglandifolia	(Humb. & Bonpl. ex Willd.) J. Smith	Dryopteridaceae	diploid	sexual	No	AGPo
Phanerophlebia jungaldifolia	(Humb. & Bonpl. ex Willd.) J. Smith	Dryopteridaceae	polyploid	sexual	No	AGPo
Phanerophlebia macrosora	Underw.	Dryopteridaceae	diploid	sexual	No	AGPo
Phanerophlebia nobilis	(Schlecht. & Cham.) C. Presl	Dryopteridaceae	diploid	sexual	Yes	AGPo
Phanerophlebia pumila	(Mart & Gal.) Fee	Dryopteridaceae	polyploid	sexual	No	AGPo
Phanerophlebia remotispora	(Fourn.) Underw	Dryopteridaceae	diploid	sexual	Yes	AGPo
Phanerophlebia umbonata	Underw.	Dryopteridaceae	diploid	sexual	Yes	AGPo
Phegopteris hexagonoptera	(Michx.) Fée	Thelypteridaceae	diploid	sexual	Yes	AGPo
Phlebodium aureum	(L.) J. Smith	Polypodiaceae	polyploid	sexual	Unknown
Phlebodium pseudoaureum	(Cav.) Lellinger	Polypodiaceae	unknown	sexual	Yes	AGPo
Phymatosorus scolopendria	(Burm.) Pichi Serm.	Polypodiaceae	polyploid	sexual	Yes	AGPo
Pityrogramma calomelanos	L. (Link)	Pteridaceae	polyploid	apomict	Yes	AGPo
Pityrogramma hybrida	Domin.	Pteridaceae	polyploid	sexual	No	AGPo
Pityrogramma sulphurea	(Sw.)	Pteridaceae	diploid	sexual	No	AGPo
Platycerium alcicorne	(Sw.)	Polypodiaceae	diploid	sexual	Yes	AGPo
Platycerium bifurcatum	(Cav.) C. Chr.	Polypodiaceae	diploid	sexual	Yes	AGPo
Pleopeltis furfuraca	(Schltdl. & Cham.) A.R. Sm.	Polypodiaceae	unknown	sexual	No	AGPo
Polybotrya osmundacea	Humb. & Bonpl. ex Willd.	Dryopteridaceae	diploid	sexual	No	AGPo
Polypodium appalachianum	Haufler & Windham	Polypodiaceae	diploid	sexual	No	AGPo
Polypodium cambricum	L.	Polypodiaceae	diploid	sexual	Yes	AGPo
Polypodium pellucidum	Kaulf.	Polypodiaceae	diploid	sexual	Yes	AGPo
Polypodium virginianum	L.	Polypodiaceae	polyploid	sexual	No	AGPo
Polypodium vulgare	L.	Polypodiaceae	polyploid	sexual	No	AGPo
Polystichum acrostichoides	(Michx.) Schott	Dryopteridaceae	diploid	sexual	Yes	AGPo
Polystichum aculeatum	(L.) Roth	Dryopteridaceae	polyploid	sexual	Yes	AGPo
Polystichum imbricans subsp. curtum	(Ewan) D.H. Wagner	Dryopteridaceae	diploid	sexual	No	AGPo
Polystichum lonchitis	(L.) Roth	Dryopteridaceae	diploid	sexual	No	AGPo
Polystichum munitum	(Kaulf.) C. Presl	Dryopteridaceae	diploid	sexual	No	AGPo
Polystichum setiferum	(Forssk.) Woynar	Dryopteridaceae	polyploid	sexual	Yes	AGPo
Polystichum tsus-simense	(Hook.) J. Smith	Dryopteridaceae	polyploid	apomict	Yes	AGPo
Pteridium aquilinum	(L.) Kuhn	Dennstaedtiaceae	diploid	sexual	Yes	AGPo
Pteris cretica	L.	Pteridaceae	polyploid	sexual	Yes	AGPo
Pteris ensiformis	Burm. f.	Pteridaceae	polyploid	apomict	No	AGPo
Pteris incompleta	Cav.	Pteridaceae	diploid	sexual	Yes	AGPo
Pteris longifolia	L.	Pteridaceae	polyploid	sexual	Yes	AGPo
Pteris multifida	Poir	Pteridaceae	polyploid	sexual	Yes	AGPo
Pteris podophylla	Swartz	Pteridaceae	diploid	sexual	Yes	AGPo
Pteris propinqua	J. Agardh	Pteridaceae	unknown	sexual	Yes	AGPo
Pteris quadriaurita	Retz	Pteridaceae	polyploid	sexual	Yes	AGPo
Pteris tremula	R. Br.	Pteridaceae	polyploid	sexual	Yes	AGPo
Pteris tripartita	Sw.	Pteridaceae	polyploid	sexual	Yes	AGPo
Pteris vittata	L.	Pteridaceae	polyploid	sexual	Yes	AGPo
Radiovittaria stipitata	(Kunze) E. H. Crane	Pteridaceae	unknown	sexual	Unknown
Saccoloma elegans	Kaulf.	Saccolomataceae	unknown	sexual	Yes	AGPo
Saccoloma inaequale	(Kunze) Mett.	Saccolomataceae	unknown	sexual	Yes	AGPo
Sadleria cyatheoides	Kaulf.	Blechnaceae	diploid	sexual	Yes	AGPo
Sadleria pallida	Hook. & Arn.	Blechnaceae	unknown	sexual	Yes	AGPo
Salpichlaena volubilis	(Kaulf.) J. Sm.	Blechnaceae	diploid	sexual	No	AGPo
Scyphularia pentaphylla	(Blume) Fée	Davalliaceae	unknown	sexual	No	AGPo
Selliguea feei	Bory	Polypodiaceae	diploid	sexual	No	AGPo
Serpocaulon triseriale	(Sw.) A.R. Sm.	Polypodiaceae	polyploid	sexual	Yes	AGPo
Tectaria heracleifolia	(Willd) Underw.	Tectariaceae	polyploid	sexual	No	AGPo
Tectaria incisa	Cav.	Tectariaceae	polyploid	sexual	Yes	AGPo
Tectaria macrodonta	(Fée) C. Chr.	Tectariaceae	diploid	sexual	No	AGPo
Thelypteris kunthii	(Desv.) C.V. Morton	Thelypteridaceae	polyploid	sexual	Yes	AGPo
Thelypteris ovata	R.P. St. John	Thelypteridaceae	diploid	sexual	Yes	AGPo
Todea barbara	T. Moore	Osmundaceae	diploid	sexual	No
Trichomanes diversifrons	(Bory) Mett. ex Sadeb.	Hymenophyllaceae	unknown	sexual	No
Vittaria dimorpha	Müll. Berol.	Pteridaceae	diploid	sexual	Yes	AGPo
Vittaria graminifolia	Kaulf.	Pteridaceae	diploid	sexual	Yes	AGPo
Vittaria lineata	(L.) Sm.	Pteridaceae	polyploid	sexual	Yes	AGPo
Woodsia obtusa	(Spr.) Torrey	Woodsiaceae	polyploid	sexual	Yes	AGPo
Woodwardia areolata	(L.) T. Moore	Blechnaceae	diploid	sexual	Yes	AGPo
Woodwardia radicans	(L.) Sm.	Blechnaceae	diploid	sexual	Yes	AGPo
Woodwardia virginica	(L.) Sm.	Blechnaceae	diploid	sexual	Yes	AGPo
Zealandia pustulata	(G.Forst.) Testo & A.R.Field	Polypodiaceae	unknown	sexual	No	AGPo
